# Supplementary material for: Climate change and body size trends in aquatic and terrestrial endotherms: Does habitat matter?
Source: PLoS One. 2017 Aug 16;12(8):e0183051. doi: 10.1371/journal.pone.0183051 (PMC5558942; doi:10.1371/journal.pone.0183051)
Supplement: S1 Dataset — Studies reporting the changes due to experimental manipulations, colonization of islands, or spanning over < 10 years were excluded. (XLSX) [file pone.0183051.s002.xlsx]

## Sheet: Dataset S1
Source	Class	Species	Period	Area	Measure	Trend	Significance	Change		List of Abbreviations:
Pertoldi et al. 1998	Mammals	Lutra lutra	1861-1996	Denmark	SS	-	s	-		BL = body length,
Pergams & Ashley 1999	Mammals	Peromyscus maniculatus	1897-1988	California, USA	BL	-	s	-		SS = Skull size
Yom-Tov 2003	Mammals	Canis aureus	1950-2000*	Israel	BL	+	s	+		MB = body mass
Yom-Tov 2003	Mammals	Canis lupus	1950-2000*	Israel	BL	+	s	+		TaL = Tarsus length
Yom-Tov 2003	Mammals	Caracal caracal	1950-2000*	Israel	BL	NR	ns	0		WL = wing length
Yom-Tov 2003	Mammals	Felis chaus	1950-2000*	Israel	BL	NR	ns	0		BS = body size (PCA)
Yom-Tov 2003	Mammals	Hyaena hyaena	1950-2000*	Israel	BL	+	s	+		NR = not reported
Yom-Tov 2003	Mammals	Meles meles	1950-2000*	Israel	BL	+	s	+		s = significant change
Yom-Tov 2003	Mammals	Vulpes vulpes	1950-2000*	Israel	BL	-	ns	0		ns = no significant change
Yom-Tov et al. 2003	Mammals	Vulpes vulpes	1925-1995*	Denmark	SS	+	s	+
Yom-Tov et al. 2003	Mammals	Meles meles	1925-1995*	Denmark	SS	+	s	+		Notes:
Schmidt & Jensen 2003	Mammals	Meles meles	1800-1972	Denmark	BL	-	ns	0		(1) We included only studies analyzing temporal series longer than 10 years.
Schmidt & Jensen 2003	Mammals	Clethrionomys glareolus	1800-1972	Denmark	BL	+	ns	0		(2) In all the cases we only take into account linear trends in body size.
Schmidt & Jensen 2003	Mammals	Lepus europaeus	1800-1972	Denmark	BL	+	ns	0		(3) In those cases where more than one measure of body size was reported for the same population, we selected body mass over the other measurements.
Schmidt & Jensen 2003	Mammals	Rattus norvegicus	1800-1972	Denmark	BL	+	ns	0		(4) In those cases where data for more than one season were reported, we selected the season with the greatest number of species.
Schmidt & Jensen 2003	Mammals	Sorex araneus	1800-1972	Denmark	BL	+	ns	0		(5) In those cases where a population was measured in two different areas, we selected the locality with the largest series of time
Schmidt & Jensen 2003	Mammals	Microtus agrestis	1800-1972	Denmark	BL	+	ns	0		(6) In some sutdies data are reported only for the species that showed signficant changes in body size
Schmidt & Jensen 2003	Mammals	Micromys minutus	1800-1972	Denmark	BL	+	ns	0		(7) In the study of Salewsky et al. (2010), the changes are given as a function of ambient temperature (and not as a function of year of collection).
Schmidt & Jensen 2003	Mammals	Muscardinus avellanarius	1800-1972	Denmark	BL	-	s	-		(8) Those periods of time that are marked with an asterisk are approximated.
Schmidt & Jensen 2003	Mammals	Erinaceus europaeus	1800-1972	Denmark	BL	+	ns	0
Schmidt & Jensen 2003	Mammals	Mus musculus	1800-1972	Denmark	BL	+	ns	0		References for mammals (in chronological order):
Schmidt & Jensen 2003	Mammals	Rattus rattus	1800-1972	Denmark	BL	+	ns	0		Pertoldi C, Madsen AB, Randi E, Braun A, Loeschcke V (1998) Variation of skull morphometry of Eurasian otters (Lutra lutra) in Denmark and Germany. Annals Zoology Fennici, 35, 87–94.
Schmidt & Jensen 2003	Mammals	Martes nivalis	1800-1972	Denmark	BL	+	ns	0		Pergams ORW, Ashley MV (1999)Rapid morphological change in channel island deer mice. Evolution, 53, 1573–1581.
Schmidt & Jensen 2003	Mammals	Talpa europaea	1800-1972	Denmark	BL	-	ns	0		Yom-Tov Y (2003) Body sizes of carnivores commensal with humans have increased over the past 50 years. Functional Ecology, 17, 323–327.
Schmidt & Jensen 2003	Mammals	Lutra lutra	1800-1972	Denmark	BL	-	ns	0		Yom-Tov Y, Yom-Tov S, Baagoe HJ (2003) Increase of skull size in the red fox (Vulpes vulpes) and Eurasian badger (Meles meles) in Denmark during the 20th century: an effect of improved diet? Evolutionary Ecology Research, 5, 1037–1048.
Schmidt & Jensen 2003	Mammals	Martes martes	1800-1972	Denmark	BL	-	ns	0		Schmidt NM, Jensen PM (2003) Changes in Mammalian Body Length over 175 Years—Adaptations to a Fragmented Landscape? Conservation Ecology, 7, 6.
Schmidt & Jensen 2003	Mammals	Mustela putorius	1800-1972	Denmark	BL	+	ns	0		Yom-Tov Y, Yom-Tov S (2004) Climatic change and body size in two species of Japanese rodents. Biological Journal of the Linnean society, 82, 263–267.
Schmidt & Jensen 2003	Mammals	Sorex minutus	1800-1972	Denmark	BL	+	ns	0		Yom-Tov Y, Yom-Tov J (2005) Global warming, Bergmann’s rule and body size in the masked shrew Sorex cinereus Kerr in Alaska. Journal of Animal Ecology, 74, 803–808.
Schmidt & Jensen 2003	Mammals	Vulpes vulpes	1800-1972	Denmark	BL	+	ns	0		Yom-Tov Y, Heggberget TM, Wiig O, Yom-Tov S (2006a) Body size changes among otters, Lutra lutra, in Norway: the possible effects of food availability and global warming. Oecologia, 150, 155–160.
Schmidt & Jensen 2003	Mammals	Sorex vulgaris	1800-1972	Denmark	BL	-	s	-		Yom-Tov Y, Yom-Tov S, MacDonald D, Yom-Tov E (2007) Population cycles and changes in body size of the lynx in Alaska. Oecologia, 152, 239–244.
Schmidt & Jensen 2003	Mammals	Martes erminea	1800-1972	Denmark	BL	-	ns	0		Yom-Tov Y, Yom-Tov S, Jarrell G. 2008. Recent increase in body size of the American marten Martes americana in Alaska. Biological Journal of the Linnean Society, 93, 701–707.
Schmidt & Jensen 2003	Mammals	Martes foina	1800-1972	Denmark	BL	-	ns	0		Pergams ORW, Lacy R (2008) Rapid morphological and genetic change in Chicago-area Peromyscus. Molecular Ecology, 17, 450-463.
Schmidt & Jensen 2003	Mammals	Apodemus agrarius	1800-1972	Denmark	BL	+	s	+		Meiri S, Guy D, Dayan T, Simberloff D (2009) Global change and carnivore body size: data are stasis. Global Ecology and Biogeography, 18, 240–247.
Schmidt & Jensen 2003	Mammals	Neomys fodiens	1800-1972	Denmark	BL	-	ns	0		Wolverton S, Huston MA, Kennedy JH, Cagle K, Cornelius JD (2009) Conformation to Bergmann's rule in white-tailed deer can be explained by food availability. American Midland Naturalist, 162, 403–417.
Schmidt & Jensen 2003	Mammals	Arvicola terrestris	1800-1972	Denmark	BL	+	ns	0		Ozgul A, Tuljapurkar S, Benton TG, Pemberton JM, Clutton-Brock TH, Coulson T (2009) The dynamics of phenotypic change and the shrinking sheep of St. Kilda. Science, 325, 464–467.
Schmidt & Jensen 2003	Mammals	Apodemus sylvaticus	1800-1972	Denmark	BL	+	ns	0		Ozgul A, Childs DZ, Oli MK, Armitage KB, Blumstein DT, Olson LE, Tuljapurkar S, Coulson T (2010) Coupled dynamics of body mass and population growth in response to environmental change. Nature, 466, 482–487.
Yom-Tov & Yom-Tov 2004	Mammals	Eothenomys kageus	1949-1989	Japan	SS	NR	ns	0		Yom-Tov Y, Roos A, Mortensen P, Wiig O, Yom-Tov S, Heggberget TM (2010a) Recent Changes in body size of the Eurasian otter Lutra lutra in Sweden. AMBIO, 39, 496–503.
Yom-Tov & Yom-Tov 2004	Mammals	Apodemus speciosus	1949-1989	Japan	SS	+	s	+		Yom-Tov Y, Yom-Tov S, Leader N, Baagoe HJ (2010b) Temperature trends and recent decline in body size of the stone marten in Denmark. Mammalian Biology, 75, 146–150.
Yom-Tov & Yom-Tov 2005	Mammals	Sorex cinereus	1950-2003	Alaska, USA	MB	+	s	0		Rode KD, Amstrup SC, Regehr EV (2010) Reduced body size and cub recruitment in polar bears associated with sea ice decline. Ecological Applications, 20, 768–782.
Yom-Tov et al. 2006a	Mammals	Lutra lutra	1975-2004	Norway	SS	+	s	+		Eastman LM, Morelli TL, Rowe KC, Conroy CJ, Moritz C (2012) Size increase in high elevation ground squirrels over the last century. Global Change Biology, 18, 1499–1508.
Yom-Tov et al. 2007	Mammals	Lynx canadensis	1953–2000	Alaska, USA	SS	-	s	-		Smith FA, Murray IW, Harding LE, Lease HM, Martin J (2014) Life in an extreme environment: a historical perspective on the influence of temperature on the ecology and evolution of woodrats. Journal of Mammalogy, 95, 1128–1143.
Yom-Tov et al. 2008	Mammals	Martes americana	1949-1998	Alaska, USA	SS	+	s	+
Pergams & Lacy 2008	Mammals	Peromyscus leucopus	1903-2003	Chicago, USA	BL	+	s	+		References for birds (in chronological order):
Meiri et al. 2009	Mammals	Lynx canadensis	1905-1992	Alaska	SS	-	ns	0		Larsson K, van der Jeugd HP, van der Veen IT, Forslund P (1998) Body size declines despite positive directional selection on heritable size traits in a barnacle goose population. Evolution, 52, 1169–1184.
Meiri et al. 2009	Mammals	Lynx canadensis	1889-1983	British Columbia	SS	-	ns	0		Przybylo R, Sheldon BC, Merila J (2000) Climatic effects on breeding and morphology: evidence for phenotypic plasticity. Journal of Animal Ecology, 69, 395–403.
Meiri et al. 2009	Mammals	Gulo gulo	1891-1993	Alaska, USA	SS	-	ns	0		Yom-Tov Y (2001) Global warming and body mass decline in Israeli passerine birds. Proceedings of the Royal Society B, 268, 947–952.
Meiri et al. 2009	Mammals	Alopex lagopus	1897-1993	Alaska, USA	SS	-	ns	0		Nowakowski JJ (2002) Variation of morphometric parameters within the Savi’s warbler (Locustella luscinioides) population in Eastern Poland. The Ring, 24, 49–67.
Meiri et al. 2009	Mammals	Canis lupus	1901-1994	Alaska, USA	SS	-	ns	0		Yom-Tov Y, Benjamini Y, Kark S (2002) Global warming, Bergmann’s rule and body mass - are they related? The chukar partridge case. Journal of Zoology, 257, 449–455.
Meiri et al. 2009	Mammals	Canis lupus	1891-1982	British Columbia	SS	+	ns	0		Kanuscak P, Hromada M, Tryjanowski P, Sparks T (2004) Does climate at different scales influence the phenology and phenotype of the river warbler Locustella fluviatilis? Oecologia, 141, 158–163.
Meiri et al. 2009	Mammals	Canis lupus	1937-1985	Vancouver Island	SS	-	ns	0		Oschadleus HD (2004) Sociable Weaver biometrics and primary moult. Ostrich, 75, 309–316.
Meiri et al. 2009	Mammals	Canis latrans	1884-1979	Baja California, USA	SS	+	ns	0		Guillemain M, Mondain-Monval J-Y, Johnson AR, Simon G (2005) Long-term climatic trend and body size variation in teal Anas crecca. Wildlife Biology, 11, 81–88.
Meiri et al. 2009	Mammals	Martes americana	1860-1996	Alaska, USA	SS	-	ns	0		Schmidt NM, Jensen PM (2005) Concomitant patterns in avian and mammalian body length changes in Denmark. Ecology and Society, 10, 5.
Meiri et al. 2009	Mammals	Martes americana	1889-1966	British Columbia	SS	+	ns	0		Yom-Tov Y, Yom-Tov S (2006) Decrease in body size of Danish goshawks during the 20th century. Journal of Ornithology, 147, 644–647.
Meiri et al. 2009	Mammals	Martes americana	1904-1988	Vancouver Island	SS	-	ns	0		Yom-Tov Y., Yom-Tov, S., Wright, J., Thorne, C. J. R. and du Feu, R. (2006b). Recent changes in body weight and wing length among some British passerine birds. Oikos, 112: 91–101.
Meiri et al. 2009	Mammals	Martes foina	1876-1999	Germany	SS	+	ns	0		Moreno-Rueda G, Rivas JM (2007) Recent changes in allometric relationships among morphological traits in the dipper (Cinclus cinclus). Journal of Ornithology, 148, 489–494.
Meiri et al. 2009	Mammals	Martes martes	1947-2004	Benelux	SS	+	ns	0		Monahan WB (2008) Wing microevolution in the house sparrow predicted by model of optimized wing loading. The Condor, 110, 161–166.
Meiri et al. 2009	Mammals	Martes melampus	1944-1991	Honshu	SS	+	ns	0		Teplitsky C, Mills JA, Alho JS, Yarrall JW, Merila J (2008) Bergmann’s rule and climate change revisited: Disentangling environmental and genetic responses in a wild bird population. Proceedings of the National Academy of Science USA, 105, 13492–13496.
Meiri et al. 2009	Mammals	Meles meles	1918-2000	Benelux	SS	+	ns	0		Cresswell W, Clark JA, Macleod R (2009) How climate change might influence the starvation–predation risk trade-off response. Proceedings of the Royal Society of London B, 276, 3553–3560.
Meiri et al. 2009	Mammals	Meles meles	1911-1989	Britain	SS	-	ns	0		Gardner JL, Heinsohn R, Joseph L (2009) Shifting latitudinal clines in avian body size correlate with global warming in Australian passerines. Proceeding of the Royal Society of London B, 276, 3845–3852.
Meiri et al. 2009	Mammals	Mustela erminea	1879-1998	Alaska	SS	+	ns	0		Salewski V, Hochachka WM, Fiedler W (2010)Global warming and Bergmann’s rule: do central European passerines adjust their body size to rising temperatures? Oecologia, 162, 247–260.
Meiri et al. 2009	Mammals	Mustela erminea	1926-1988	Benelux	SS	-	s	-		Van Buskirk J, Mulvihill RS, Leberman RC (2010) Declining body sizes in North American birds associated with climate change. Oikos, 119, 1047–1055.
Meiri et al. 2009	Mammals	Mustela erminea	1890-1984	Britain	SS	+	s	+		Husby A, Hille SM, Visser ME (2011) Testing mechanisms of Bergmann’s rule: phenotypic decline but no genetic change in body size in three passerine bird populations. American Naturalist, 178, 202–213.
Meiri et al. 2009	Mammals	Mustela erminea	1891-1999	British Columbia	SS	-	ns	0		Goodman RE, Lebuhn G, Seavy NE, Gardali T (2012) Avian body size changes and climate change: warming or increasing variability? Global Change Biology, 18, 63–73.
Meiri et al. 2009	Mammals	Mustela erminea	1887-1994	Germany	SS	+	ns	0		McCoy DE (2012) Connecticut birds and climate change: Bergmann's rule in the fourth dimension. Northeastern Naturalist, 19, 323–334.
Meiri et al. 2009	Mammals	Mustela erminea	1895-1982	Ireland	SS	+	s	+		Bjorklund M, Borras A, Cabrera J, Senar JC (2014) Increase in body size is correlated to warmer winters in a passerine bird as inferred from time series data. Ecology and Evolution, 5, 59 –72.
Meiri et al. 2009	Mammals	Mustela erminea	1898-1990	Labrador	SS	+	ns	0		Gardner JL, Amano T, Backwell PRY, Ikin K, Sutherland WJ, Peters A (2014a) Temporal patterns of avian body size reflect linear size responses to broadscale environmental change over the last 50 years. Journal of Avian Biology, 45, 529–535.
Meiri et al. 2009	Mammals	Mustela erminea	1890-1980	Minnesota	SS	-	s	-		Gardner JL, Amano T, Mackey BG, Sutherland WJ, Clayton M, Peters A (2014) Dynamic size responses to climate change: prevailing effects of rising temperature drive long-term body size increases in a semi-arid passerine. Global Change Biology, 20, 2062–2075.
Meiri et al. 2009	Mammals	Mustela erminea	1874-1997	New England	SS	+	ns	0		Gienapp P, Merila J (2014) Disentangling plastic and genetic changes in body mass of Siberian jays. Journal of Evolutionary Biology, 27, 1849–1858.
Meiri et al. 2009	Mammals	Mustela erminea	1893-1981	Ontario	SS	-	ns	0		Kirchman JJ, Schneider KJ (2014) Range expansion and the breakdown of Bergmann's Rule in Red-Bellied Woodpeckers (Melanerpes carolinus). The Wilson Journal of Ornithology, 126, 236-248.
Meiri et al. 2009	Mammals	Mustela erminea	1894-1974	Washington	SS	+	ns	0
Meiri et al. 2009	Mammals	Mustela frenata	1894-1999	British Columbia	SS	-	ns	0
Meiri et al. 2009	Mammals	Mustela frenata	1885-1974	California	SS	+	ns	0
Meiri et al. 2009	Mammals	Mustela frenata	1903-1971	Michigan	SS	-	ns	0
Meiri et al. 2009	Mammals	Mustela frenata	1864-1979	New England	SS	-	s	-
Meiri et al. 2009	Mammals	Mustela frenata	1883-1990	Oregon	SS	+	ns	0
Meiri et al. 2009	Mammals	Mustela frenata	1891-1960	Washington	SS	+	ns	0
Meiri et al. 2009	Mammals	Mustela nivalis	1900-1987	Alaska, USA	SS	-	ns	0
Meiri et al. 2009	Mammals	Mustela nivalis	1928-1990	Benelux	SS	+	ns	0
Meiri et al. 2009	Mammals	Mustela nivalis	1895-1987	Britain	SS	-	ns	0
Meiri et al. 2009	Mammals	Mustela nivalis	1883-1972	Britain	SS	+	ns	0
Meiri et al. 2009	Mammals	Mustela putorius	1912-2004	Benelux	SS	+	ns	0
Meiri et al. 2009	Mammals	Mustela vison	1904-1999	Alaska, USA	SS	+	s	+
Meiri et al. 2009	Mammals	Mustela vison	1912-1955	Ontario	SS	+	ns	0
Meiri et al. 2009	Mammals	Mustela vison	1886-1975	Vancouver Island	SS	-	ns	0
Meiri et al. 2009	Mammals	Nyctereutes procyonoides	1949-1949	Honshu	SS	-	ns	0
Meiri et al. 2009	Mammals	Procyon lotor	1891-1999	Florida, USA	SS	+	ns	0
Meiri et al. 2009	Mammals	Spilogale gracilis	1887-1954	California, USA	SS	-	ns	0
Meiri et al. 2009	Mammals	Urocyon cinereoargenteus	1891-1987	California, USA	SS	-	ns	0
Meiri et al. 2009	Mammals	Ursus arctos	1905-1979	Admiralty Island	SS	-	ns	0
Meiri et al. 2009	Mammals	Ursus arctos	1894-1975	Alaska, USA	SS	-	ns	0
Meiri et al. 2009	Mammals	Viverra tangalunga	1887-1962	Borneo	SS	-	ns	0
Meiri et al. 2009	Mammals	Vulpes vulpes	1903-1996	Alaska, USA	SS	-	ns	0
Meiri et al. 2009	Mammals	Vulpes vulpes	1932-2001	Benelux	SS	-	ns	0
Meiri et al. 2009	Mammals	Vulpes vulpes	1909-1932	France	SS	-	ns	0
Meiri et al. 2009	Mammals	Vulpes vulpes	1945-2000	Israel	SS	+	ns	0
Wolverton et al. 2009	Mammals	Odocoileus virginianus	1971-2006	Texas, USA	MB	+	s	+
Ozgul et al. 2009	Mammals	Ovis aries	1986-2006	Scotland	MB	-	s	-
Ozgul et al. 2010	Mammals	Marmota flaviventris	1976-2008	Colorado, USA	MB	+	s	+
Yom-Tov et al. 2010a	Mammals	Lutra lutra	1962-2008	Sweden	MB	+	s	+
Yom-Tov et al. 2010b	Mammals	Martes foina	1858-1999	Denmark	SS	-	s	-
Rode et al. 2010	Mammals	Ursus maritimus	1982-2006	Alaska, USA	BL	-	s	-
Eastman et al. 2012	Mammals	Callospermophilus lateralis	1902-2008	California, USA	SS	+	s	+
Eastman et al. 2012	Mammals	Otospermophilus beecheyi	1902-2008	California, USA	SS	+	s	+
Eastman et al. 2012	Mammals	Urocitellus beldingi	1902-2008	California, USA	SS	+	ns	0
Smith et al. 2014	Mammals	Neotoma lepida	1891-2008	California, USA	BL	-	NR	NR
Larson et al. 1998	Birds	Brantal leucopsi	1984-1996	Sweeden	TaL	-	s	-
Przybylo et al. 2000	Birds	Ficedula albicollis	1980-1995	Sweeden	TaL	-	s	-
Yom-Tov 2001	Birds	Prinia gracilis	1950-1999	Israel	MB	-	s	-
Yom-Tov 2001	Birds	Passer domesticus	1950-1999	Israel	MB	-	s	-
Yom-Tov 2001	Birds	Pycnonotus xanthopygos	1950-1999	Israel	MB	-	s	-
Yom-Tov 2001	Birds	Sylvia melanocephala	1950-1999	Israel	MB	-	s	-
Yom-Tov 2001	Birds	Galerida cristata	1950-1999	Israel	MB	NR	ns	0
Nowakowski 2002	Birds	Locustella luscinioides	1989-1998	Poland	TaL	+	s	+
Yom-Tov et al. 2002	Birds	Alectoris chukar	1950-2000	Israel	MB	-	s	-
Kanuscak et al. 2004	Birds	Locustella fluviatilis	1989-2003	Eslovaquia	MB	+	s	+
Oschadleus 2004	Birds	Philetairus socius	1993-2003	South Africa	MB	-	s	-
Guillemain et al. 2005	Birds	Anas crecca	1954-1971	Francia	WL	+	s	+
Schmidt & Jensen 2005	Birds	Tyto alba	1796-1978	Denmark	BL	-	ns	0
Schmidt & Jensen 2005	Birds	Tetrao tetrix	1823-1978	Denmark	BL	-	ns	0
Schmidt & Jensen 2005	Birds	Cepphus grylle	1796-1928	Denmark	BL	+	ns	0
Schmidt & Jensen 2005	Birds	Turdus merula	1796-1978	Denmark	BL	+	ns	0
Schmidt & Jensen 2005	Birds	Parus caeruleus	1796-1978	Denmark	BL	+	s	+
Schmidt & Jensen 2005	Birds	Fringilla coelebs	1823-1978	Denmark	BL	+	ns	0
Schmidt & Jensen 2005	Birds	Phylloscopus collybita	1835-1978	Denmark	BL	-	ns	0
Schmidt & Jensen 2005	Birds	Parus ater	1832-1978	Denmark	BL	-	ns	0
Schmidt & Jensen 2005	Birds	Buteo buteo	1823-1978	Denmark	BL	-	s	-
Schmidt & Jensen 2005	Birds	Falco tinnunculus	1796-1978	Denmark	BL	-	ns	0
Schmidt & Jensen 2005	Birds	Phoenicurus phoenicurus	1796-1978	Denmark	BL	+	ns	0
Schmidt & Jensen 2005	Birds	Certhia familiaris	1796-1978	Denmark	BL	-	s	-
Schmidt & Jensen 2005	Birds	Fulica atra	1796-1978	Denmark	BL	+	ns	0
Schmidt & Jensen 2005	Birds	Miliaria calandra	1796-1978	Denmark	BL	-	ns	0
Schmidt & Jensen 2005	Birds	Parus cristatus	1832-1978	Denmark	BL	+	ns	0
Schmidt & Jensen 2005	Birds	Prunella modularis	1823-1978	Denmark	BL	-	ns	0
Schmidt & Jensen 2005	Birds	Corvus monedula	1823-1978	Denmark	BL	+	ns	0
Schmidt & Jensen 2005	Birds	Regulus regulus	1796-1978	Denmark	BL	+	ns	0
Schmidt & Jensen 2005	Birds	Aquila chrysaetos	1796-1978	Denmark	BL	-	ns	0
Schmidt & Jensen 2005	Birds	Accipiter gentilis	1828-1962	Denmark	BL	-	ns	0
Schmidt & Jensen 2005	Birds	Botaurus stellaris	1796-1978	Denmark	BL	+	ns	0
Schmidt & Jensen 2005	Birds	Phalacrocorax carbo	1796-1978	Denmark	BL	+	ns	0
Schmidt & Jensen 2005	Birds	Dendrocopos major	1796-1978	Denmark	BL	+	ns	0
Schmidt & Jensen 2005	Birds	Parus major	1823-1978	Denmark	BL	+	ns	0
Schmidt & Jensen 2005	Birds	Picus viridis	1823-1978	Denmark	BL	+	ns	0
Schmidt & Jensen 2005	Birds	Carduelis chloris	1823-1978	Denmark	BL	+	s	+
Schmidt & Jensen 2005	Birds	Ardea cinerea	1796-1978	Denmark	BL	-	ns	0
Schmidt & Jensen 2005	Birds	Perdix perdix	1835-1978	Denmark	BL	-	ns	0
Schmidt & Jensen 2005	Birds	Anser anser	1796-1962	Denmark	BL	-	ns	0
Schmidt & Jensen 2005	Birds	Corvus corone cornix	1796-1978	Denmark	BL	-	ns	0
Schmidt & Jensen 2005	Birds	Delichon urbica	1796-1978	Denmark	BL	+	ns	0
Schmidt & Jensen 2005	Birds	Passer domesticus	1796-1978	Denmark	BL	+	ns	0
Schmidt & Jensen 2005	Birds	Garrulus glandarius	1823-1978	Denmark	BL	+	s	+
Schmidt & Jensen 2005	Birds	Athene noctua	1796-1978	Denmark	BL	-	ns	0
Schmidt & Jensen 2005	Birds	Asio otus	1796-1978	Denmark	BL	-	ns	0
Schmidt & Jensen 2005	Birds	Pica pica	1823-1978	Denmark	BL	+	ns	0
Schmidt & Jensen 2005	Birds	Anas platyrhynchos	1823-1978	Denmark	BL	+	ns	0
Schmidt & Jensen 2005	Birds	Parus palustris	1823-1962	Denmark	BL	+	ns	0
Schmidt & Jensen 2005	Birds	Anthus pratensis	1823-1978	Denmark	BL	+	ns	0
Schmidt & Jensen 2005	Birds	Cygnus olor	1823-1978	Denmark	BL	+	ns	0
Schmidt & Jensen 2005	Birds	Sitta europaea	1823-1962	Denmark	BL	+	ns	0
Schmidt & Jensen 2005	Birds	Coturnix coturnix	1796-1928	Denmark	BL	-	ns	0
Schmidt & Jensen 2005	Birds	Corvus corax	1796-1978	Denmark	BL	+	ns	0
Schmidt & Jensen 2005	Birds	Emberiza schoeniclus	1828-1978	Denmark	BL	-	s	-
Schmidt & Jensen 2005	Birds	Erithacus rubecula	1796-1978	Denmark	BL	-	ns	0
Schmidt & Jensen 2005	Birds	Corvus frugilegus	1823-1978	Denmark	BL	+	ns	0
Schmidt & Jensen 2005	Birds	Alauda arvensis	1852-1978	Denmark	BL	-	ns	0
Schmidt & Jensen 2005	Birds	Turdus philomelos	1796-1978	Denmark	BL	+	ns	0
Schmidt & Jensen 2005	Birds	Accipiter nisus	1796-1962	Denmark	BL	-	ns	0
Schmidt & Jensen 2005	Birds	Sturnus vulgaris	1796-1978	Denmark	BL	+	ns	0
Schmidt & Jensen 2005	Birds	Columba oenas	1823-1978	Denmark	BL	-	ns	0
Schmidt & Jensen 2005	Birds	Strix aluco	1796-1978	Denmark	BL	-	ns	0
Schmidt & Jensen 2005	Birds	Anas crecca	1835-1978	Denmark	BL	-	ns	0
Schmidt & Jensen 2005	Birds	Passer montanus	1823-1978	Denmark	BL	+	ns	0
Schmidt & Jensen 2005	Birds	Rallus aquaticus	1823-1978	Denmark	BL	+	ns	0
Schmidt & Jensen 2005	Birds	Saxicola ruberta	1828-1978	Denmark	BL	-	ns	0
Schmidt & Jensen 2005	Birds	Haliaeetus albicilla	1796-1978	Denmark	BL	-	ns	0
Schmidt & Jensen 2005	Birds	Phylloscopus trochilus	1823-1978	Denmark	BL	+	s	+
Schmidt & Jensen 2005	Birds	Columba palumbus	1823-1978	Denmark	BL	-	ns	0
Schmidt & Jensen 2005	Birds	Troglodytes troglodytes	1796-1978	Denmark	BL	+	s	+
Schmidt & Jensen 2005	Birds	Emberiza citrinella	1796-1978	Denmark	BL	+	ns	0
Yom-Tov & Yom-Tov 2006	Birds	Accipiter gentilis	1854-1998	Denmark	BS	-	s	-
Yom-Tov et al. 2006b	Birds	Pyrrhula pyrrhula	1968-2003	England	MB	-	s	-
Yom-Tov et al. 2006b	Birds	Acrocephalus scirpaceus	1968-2003	England	MB	-	s	-
Yom-Tov et al. 2006b	Birds	Sylvia atricapilla	1968-2003	England	MB	-	s	-
Yom-Tov et al. 2006b	Birds	Turdus merula	1968-2003	England	MB	+	s	+
Yom-Tov et al. 2006b	Birds	Cyanistes caeruleus	1973-2003	England	MB	-	s	-
Yom-Tov et al. 2006b	Birds	Parus major	1973-2003	England	MB	-	s	-
Yom-Tov et al. 2006b	Birds	Prunella modularis	1973-2003	England	MB	-	s	-
Moreno-Ruedo & Rivas 2007	Birds	Cinclus cinclus	1985-2005	España	MB	NR	ns	0
Monahan 2008	Birds	Passer domesticus	1900-2000*	USA (5 states)	WL	-	s	-
Teplitsky et al. 2008	Birds	Larus novaehollandiae	1958-2002	New Zeleand	MB	-	s	-
Cresswell et al. 2009	Birds	Parus major	1995-2005	Britain	MB	-	s	-
Gardner et al. 2009	Birds	Climacteris picumnus	1860-2001	Australia	WL	-	ns	0
Gardner et al. 2009	Birds	Pomatostomus temporalis	1860-2001	Australia	WL	-	s	-
Gardner et al. 2009	Birds	Melanodryas cucullata	1860-2001	Australia	WL	-	s	-
Gardner et al. 2009	Birds	Microeca fascinans	1860-2001	Australia	WL	-	s	-
Gardner et al. 2009	Birds	Pyrrholaemus sagittatus	1860-2001	Australia	WL	+	ns	0
Gardner et al. 2009	Birds	Acanthiza chrysorrhoa	1860-2001	Australia	WL	-	s	-
Gardner et al. 2009	Birds	Sericornis frontalis	1860-2001	Australia	WL	+	ns	0
Gardner et al. 2009	Birds	Malurus lamberti	1860-2001	Australia	WL	-	ns	0
Salewski et al. 2010	Birds	Prunella modularis	1972-2006	Germany	MB	-	ns	0
Salewski et al. 2010	Birds	Erithacus rubecula	1972-2006	Germany	MB	-	ns	0
Salewski et al. 2010	Birds	Turdus philomelos	1972-2006	Germany	MB	-	ns	0
Salewski et al. 2010	Birds	Turdus merula	1972-2006	Germany	MB	-	s	-
Salewski et al. 2010	Birds	Sylvia borin	1972-2006	Germany	MB	+	ns	0
Salewski et al. 2010	Birds	Sylvia atricapilla	1972-2006	Germany	MB	+	s	+
Salewski et al. 2010	Birds	Acrocephalus scirpaceus	1972-2006	Germany	MB	-	s	-
Salewski et al. 2010	Birds	Phylloscopus trochilus	1972-2006	Germany	MB	-	s	-
Salewski et al. 2010	Birds	Phylloscopus collybita	1972-2006	Germany	MB	-	s	-
Salewski et al. 2010	Birds	Parus major	1972-2006	Germany	MB	-	ns	0
Salewski et al. 2010	Birds	Cyanistes caeruleus	1972-2006	Germany	MB	-	s	-
Salewski et al. 2010	Birds	Emberiza schoeniclus	1972-2006	Germany	MB	+	ns	0
Van Buskirk et al. 2010	Birds	Coccyzus erythropthalmus	1961-2006	Pennsylvania, USA	MB	+	NR	NR
Van Buskirk et al. 2010	Birds	Coccyzus americanus	1961-2006	Pennsylvania, USA	MB	-	NR	NR
Van Buskirk et al. 2010	Birds	Archilochus colubris	1961-2006	Pennsylvania, USA	MB	-	NR	NR
Van Buskirk et al. 2010	Birds	Colaptes auratus	1961-2006	Pennsylvania, USA	MB	+	NR	NR
Van Buskirk et al. 2010	Birds	Contopus virens	1961-2006	Pennsylvania, USA	MB	+	NR	NR
Van Buskirk et al. 2010	Birds	Empidonax flaviventris	1961-2006	Pennsylvania, USA	MB	+	NR	NR
Van Buskirk et al. 2010	Birds	Empidonax virescens	1961-2006	Pennsylvania, USA	MB	-	NR	NR
Van Buskirk et al. 2010	Birds	Empidonax traillii	1961-2006	Pennsylvania, USA	MB	-	NR	NR
Van Buskirk et al. 2010	Birds	Empidonax minimus	1961-2006	Pennsylvania, USA	MB	-	NR	NR
Van Buskirk et al. 2010	Birds	Sayornis phoebe	1961-2006	Pennsylvania, USA	MB	-	NR	NR
Van Buskirk et al. 2010	Birds	Tyrannus tyrannus	1961-2006	Pennsylvania, USA	MB	+	NR	NR
Van Buskirk et al. 2010	Birds	Vireo griseus	1961-2006	Pennsylvania, USA	MB	-	NR	NR
Van Buskirk et al. 2010	Birds	Vireo solitarius	1961-2006	Pennsylvania, USA	MB	-	NR	NR
Van Buskirk et al. 2010	Birds	Vireo philadelphicus	1961-2006	Pennsylvania, USA	MB	+	NR	NR
Van Buskirk et al. 2010	Birds	Vireo olivaceus	1961-2006	Pennsylvania, USA	MB	+	NR	NR
Van Buskirk et al. 2010	Birds	Cyanocitta cristata	1961-2006	Pennsylvania, USA	MB	-	NR	NR
Van Buskirk et al. 2010	Birds	Tachycineta bicolor	1961-2006	Pennsylvania, USA	MB	-	NR	NR
Van Buskirk et al. 2010	Birds	Stelgidopteryx serripennis	1961-2006	Pennsylvania, USA	MB	-	NR	NR
Van Buskirk et al. 2010	Birds	Hirundo rustica	1961-2006	Pennsylvania, USA	MB	-	NR	NR
Van Buskirk et al. 2010	Birds	Certhia americana	1961-2006	Pennsylvania, USA	MB	-	NR	NR
Van Buskirk et al. 2010	Birds	Troglodytes aedon	1961-2006	Pennsylvania, USA	MB	-	NR	NR
Van Buskirk et al. 2010	Birds	Troglodytes troglodytes	1961-2006	Pennsylvania, USA	MB	+	NR	NR
Van Buskirk et al. 2010	Birds	Regulus satrapa	1961-2006	Pennsylvania, USA	MB	+	NR	NR
Van Buskirk et al. 2010	Birds	Regulus calendula	1961-2006	Pennsylvania, USA	MB	-	NR	NR
Van Buskirk et al. 2010	Birds	Polioptila caerulea	1961-2006	Pennsylvania, USA	MB	-	NR	NR
Van Buskirk et al. 2010	Birds	Catharus fuscescens	1961-2006	Pennsylvania, USA	MB	-	NR	NR
Van Buskirk et al. 2010	Birds	Catharus minimus	1961-2006	Pennsylvania, USA	MB	+	NR	NR
Van Buskirk et al. 2010	Birds	Catharus ustulatus	1961-2006	Pennsylvania, USA	MB	+	NR	NR
Van Buskirk et al. 2010	Birds	Catharus guttatus	1961-2006	Pennsylvania, USA	MB	-	NR	NR
Van Buskirk et al. 2010	Birds	Hylocichla mustelina	1961-2006	Pennsylvania, USA	MB	-	NR	NR
Van Buskirk et al. 2010	Birds	Turdus migratorius	1961-2006	Pennsylvania, USA	MB	+	NR	NR
Van Buskirk et al. 2010	Birds	Dumetella carolinensis	1961-2006	Pennsylvania, USA	MB	-	NR	NR
Van Buskirk et al. 2010	Birds	Toxostoma rufum	1961-2006	Pennsylvania, USA	MB	-	NR	NR
Van Buskirk et al. 2010	Birds	Bombycilla cerebrums	1961-2006	Pennsylvania, USA	MB	-	NR	NR
Van Buskirk et al. 2010	Birds	Vermivora pinus	1961-2006	Pennsylvania, USA	MB	+	NR	NR
Van Buskirk et al. 2010	Birds	Vermivora chrysoptera	1961-2006	Pennsylvania, USA	MB	+	NR	NR
Van Buskirk et al. 2010	Birds	Vermivora peregrina	1961-2006	Pennsylvania, USA	MB	-	NR	NR
Van Buskirk et al. 2010	Birds	Vermivora celata	1961-2006	Pennsylvania, USA	MB	-	NR	NR
Van Buskirk et al. 2010	Birds	Vermivora ruficapilla	1961-2006	Pennsylvania, USA	MB	+	NR	NR
Van Buskirk et al. 2010	Birds	Dendroica petechia	1961-2006	Pennsylvania, USA	MB	-	NR	NR
Van Buskirk et al. 2010	Birds	Dendroica pensylvanica	1961-2006	Pennsylvania, USA	MB	-	NR	NR
Van Buskirk et al. 2010	Birds	Dendroica magnolia	1961-2006	Pennsylvania, USA	MB	-	NR	NR
Van Buskirk et al. 2010	Birds	Dendroica tigrina	1961-2006	Pennsylvania, USA	MB	-	NR	NR
Van Buskirk et al. 2010	Birds	Dendroica caerulescens	1961-2006	Pennsylvania, USA	MB	-	NR	NR
Van Buskirk et al. 2010	Birds	Dendroica coronata	1961-2006	Pennsylvania, USA	MB	-	NR	NR
Van Buskirk et al. 2010	Birds	Dendroica virens	1961-2006	Pennsylvania, USA	MB	-	NR	NR
Van Buskirk et al. 2010	Birds	Dendroica fusca	1961-2006	Pennsylvania, USA	MB	+	NR	NR
Van Buskirk et al. 2010	Birds	Dendroica discolor	1961-2006	Pennsylvania, USA	MB	-	NR	NR
Van Buskirk et al. 2010	Birds	Dendroica palmarum	1961-2006	Pennsylvania, USA	MB	-	NR	NR
Van Buskirk et al. 2010	Birds	Dendroica castanea	1961-2006	Pennsylvania, USA	MB	+	NR	NR
Van Buskirk et al. 2010	Birds	Dendroica striata	1961-2006	Pennsylvania, USA	MB	-	NR	NR
Van Buskirk et al. 2010	Birds	Mniotilta varia	1961-2006	Pennsylvania, USA	MB	+	NR	NR
Van Buskirk et al. 2010	Birds	Setophaga ruticilla	1961-2006	Pennsylvania, USA	MB	-	NR	NR
Van Buskirk et al. 2010	Birds	Seiurus aurocapilla	1961-2006	Pennsylvania, USA	MB	-	NR	NR
Van Buskirk et al. 2010	Birds	Seiurus noveboracensis	1961-2006	Pennsylvania, USA	MB	-	NR	NR
Van Buskirk et al. 2010	Birds	Seiurus motacilla	1961-2006	Pennsylvania, USA	MB	-	NR	NR
Van Buskirk et al. 2010	Birds	Oporornis formosus	1961-2006	Pennsylvania, USA	MB	-	NR	NR
Van Buskirk et al. 2010	Birds	Oporornis philadelphia	1961-2006	Pennsylvania, USA	MB	-	NR	NR
Van Buskirk et al. 2010	Birds	Geothlypis trichas	1961-2006	Pennsylvania, USA	MB	-	NR	NR
Van Buskirk et al. 2010	Birds	Wilsonia citrina	1961-2006	Pennsylvania, USA	MB	-	NR	NR
Van Buskirk et al. 2010	Birds	Wilsonia pusilla	1961-2006	Pennsylvania, USA	MB	-	NR	NR
Van Buskirk et al. 2010	Birds	Wilsonia canadensis	1961-2006	Pennsylvania, USA	MB	-	NR	NR
Van Buskirk et al. 2010	Birds	Icteria virens	1961-2006	Pennsylvania, USA	MB	-	NR	NR
Van Buskirk et al. 2010	Birds	Piranga olivacea	1961-2006	Pennsylvania, USA	MB	-	NR	NR
Van Buskirk et al. 2010	Birds	Pipilo erythrophthalmus	1961-2006	Pennsylvania, USA	MB	-	NR	NR
Van Buskirk et al. 2010	Birds	Spizella passerina	1961-2006	Pennsylvania, USA	MB	+	NR	NR
Van Buskirk et al. 2010	Birds	Spizella pusilla	1961-2006	Pennsylvania, USA	MB	-	NR	NR
Van Buskirk et al. 2010	Birds	Passerella iliaca	1961-2006	Pennsylvania, USA	MB	+	NR	NR
Van Buskirk et al. 2010	Birds	Melospiza melodia	1961-2006	Pennsylvania, USA	MB	+	NR	NR
Van Buskirk et al. 2010	Birds	Melospiza lincolnii	1961-2006	Pennsylvania, USA	MB	-	NR	NR
Van Buskirk et al. 2010	Birds	Melospiza georgiana	1961-2006	Pennsylvania, USA	MB	-	NR	NR
Van Buskirk et al. 2010	Birds	Zonotrichia albicollis	1961-2006	Pennsylvania, USA	MB	-	NR	NR
Van Buskirk et al. 2010	Birds	Zonotrichia leucophrys	1961-2006	Pennsylvania, USA	MB	-	NR	NR
Van Buskirk et al. 2010	Birds	Junco hyemalis	1961-2006	Pennsylvania, USA	MB	+	NR	NR
Van Buskirk et al. 2010	Birds	Pheucticus ludovicianus	1961-2006	Pennsylvania, USA	MB	-	NR	NR
Van Buskirk et al. 2010	Birds	Passerina cyanea	1961-2006	Pennsylvania, USA	MB	-	NR	NR
Van Buskirk et al. 2010	Birds	Agelaius phoeniceus	1961-2006	Pennsylvania, USA	MB	+	NR	NR
Van Buskirk et al. 2010	Birds	Euphagus carolinus	1961-2006	Pennsylvania, USA	MB	-	NR	NR
Van Buskirk et al. 2010	Birds	Quiscalus quiscula	1961-2006	Pennsylvania, USA	MB	+	NR	NR
Van Buskirk et al. 2010	Birds	Molothrus ater	1961-2006	Pennsylvania, USA	MB	-	NR	NR
Van Buskirk et al. 2010	Birds	Icterus galbula	1961-2006	Pennsylvania, USA	MB	-	NR	NR
Van Buskirk et al. 2010	Birds	Carpodacus purpureus	1961-2006	Pennsylvania, USA	MB	-	NR	NR
Van Buskirk et al. 2010	Birds	Carduelis tristis	1961-2006	Pennsylvania, USA	MB	-	NR	NR
Husby et al. 2011	Birds	Parus major	1979–2008	Netherlands	MB	-	s	-
Goodman et al. 2012	Birds	Selasphorus sasin	1971-2010	California, USA	MB	+	NR	NR
Goodman et al. 2012	Birds	Spinus tristis	1971-2010	California, USA	MB	+	NR	NR
Goodman et al. 2012	Birds	Turdus migratorius	1971-2010	California, USA	MB	+	NR	NR
Goodman et al. 2012	Birds	Calypte anna	1971-2010	California, USA	MB	+	NR	NR
Goodman et al. 2012	Birds	Myiarchus cinerascens	1971-2010	California, USA	MB	+	NR	NR
Goodman et al. 2012	Birds	Hirundo rustica	1971-2010	California, USA	MB	+	NR	NR
Goodman et al. 2012	Birds	Thryomanes bewickii	1971-2010	California, USA	MB	+	NR	NR
Goodman et al. 2012	Birds	Molothrus ater	1971-2010	California, USA	MB	+	NR	NR
Goodman et al. 2012	Birds	Pheucticus melanocephalus	1971-2010	California, USA	MB	+	NR	NR
Goodman et al. 2012	Birds	Certhia americana	1971-2010	California, USA	MB	+	NR	NR
Goodman et al. 2012	Birds	Psaltriparus minimus	1971-2010	California, USA	MB	+	NR	NR
Goodman et al. 2012	Birds	Melozone crissalis	1971-2010	California, USA	MB	+	NR	NR
Goodman et al. 2012	Birds	Poecile rufescens	1971-2010	California, USA	MB	+	NR	NR
Goodman et al. 2012	Birds	Petrochelidon pyrrhonota	1971-2010	California, USA	MB	+	NR	NR
Goodman et al. 2012	Birds	Picoides pubescens	1971-2010	California, USA	MB	+	NR	NR
Goodman et al. 2012	Birds	Sturnus vulgaris	1971-2010	California, USA	MB	+	NR	NR
Goodman et al. 2012	Birds	Passerella iliaca	1971-2010	California, USA	MB	+	NR	NR
Goodman et al. 2012	Birds	Regulus satrapa	1971-2010	California, USA	MB	+	NR	NR
Goodman et al. 2012	Birds	Picoides villosus	1971-2010	California, USA	MB	+	NR	NR
Goodman et al. 2012	Birds	Vireo huttoni	1971-2010	California, USA	MB	+	NR	NR
Goodman et al. 2012	Birds	Oporornis tolmiei	1971-2010	California, USA	MB	+	NR	NR
Goodman et al. 2012	Birds	Zonotrichia leucophrys	1971-2010	California, USA	MB	+	NR	NR
Goodman et al. 2012	Birds	Oreothlypis celata	1971-2010	California, USA	MB	+	NR	NR
Goodman et al. 2012	Birds	Junco hyemalis oregonus	1971-2010	California, USA	MB	+	NR	NR
Goodman et al. 2012	Birds	Contopus cooperi	1971-2010	California, USA	MB	+	NR	NR
Goodman et al. 2012	Birds	Spinus pinus	1971-2010	California, USA	MB	+	NR	NR
Goodman et al. 2012	Birds	Empidonax difficilis	1971-2010	California, USA	MB	+	NR	NR
Goodman et al. 2012	Birds	Carpodacus purpureus	1971-2010	California, USA	MB	+	NR	NR
Goodman et al. 2012	Birds	Colaptes auratus cafer	1971-2010	California, USA	MB	+	NR	NR
Goodman et al. 2012	Birds	Melospiza melodia	1971-2010	California, USA	MB	+	NR	NR
Goodman et al. 2012	Birds	Pipilo maculatus	1971-2010	California, USA	MB	+	NR	NR
Goodman et al. 2012	Birds	Cyanocitta stelleri	1971-2010	California, USA	MB	+	NR	NR
Goodman et al. 2012	Birds	Catharus ustulatus	1971-2010	California, USA	MB	+	NR	NR
Goodman et al. 2012	Birds	Tachycineta bicolor	1971-2010	California, USA	MB	+	NR	NR
Goodman et al. 2012	Birds	Tachycineta thalassina	1971-2010	California, USA	MB	+	NR	NR
Goodman et al. 2012	Birds	Vireo gilvus	1971-2010	California, USA	MB	+	NR	NR
Goodman et al. 2012	Birds	Sialia mexicana	1971-2010	California, USA	MB	+	NR	NR
Goodman et al. 2012	Birds	Aphelocoma californica	1971-2010	California, USA	MB	+	NR	NR
Goodman et al. 2012	Birds	Contopus sordidulus	1971-2010	California, USA	MB	+	NR	NR
Goodman et al. 2012	Birds	Wilsonia pusilla	1971-2010	California, USA	MB	+	NR	NR
Goodman et al. 2012	Birds	Chamaea fasciata	1971-2010	California, USA	MB	+	NR	NR
McCoy 2012	Birds	Carpodaus purpureus	1874-2009	Connecticut, USA	WL	-	s	-
McCoy 2012	Birds	Cyanocitta cristata	1874-2009	Connecticut, USA	WL	-	s	-
McCoy 2012	Birds	Passer domesticus	1874-2009	Connecticut, USA	WL	-	ns	0
McCoy 2012	Birds	Poecile atricapillus	1874-2009	Connecticut, USA	WL	+	ns	0
McCoy 2012	Birds	Quiscalus quiscula	1874-2009	Connecticut, USA	WL	-	s	-
McCoy 2012	Birds	Sitta carolinensis	1874-2009	Connecticut, USA	WL	NR	ns	0
Bjorklund et al. 2014	Birds	Carduelis citrinella	1990-2010*	Spain	WL	+	s	+
Gardner et al. 2014a	Birds	Manorina flavigula	1960-2007	Australia	WL	-	s	-
Gardner et al. 2014a	Birds	Ptilotula penicillata	1960-2007	Australia	WL	+	s	+
Gardner et al. 2014a	Birds	Lichenostomus flavescens	1960-2007	Australia	WL	-	s	-
Gardner et al. 2014a	Birds	Gavicalis virescens	1960-2007	Australia	WL	+	s	+
Gardner et al. 2014a	Birds	Myzomela obscura	1960-2007	Australia	WL	-	s	-
Gardner et al. 2014a	Birds	Nesoptilotis leucotis	1960-2007	Australia	WL	-	s	-
Gardner et al. 2014a	Birds	Malurus lamberti	1960-2007	Australia	WL	-	s	-
Gardner et al. 2014a	Birds	Acanthorhynchus tenuirostris	1960-2007	Australia	WL	-	s	-
Gardner et al. 2014a	Birds	Conopophila rufogularis	1960-2007	Australia	WL	-	s	-
Gardner et al. 2014a	Birds	Stomiopera unicolor	1960-2007	Australia	WL	-	s	-
Gardner et al. 2014a	Birds	Melithreptus albogularis	1960-2007	Australia	WL	+	s	+
Gardner et al. 2014a	Birds	Pyrrholaemus sagittatus	1960-2007	Australia	WL	+	s	+
Gardner et al. 2014a	Birds	Melanodryas cucullata	1960-2007	Australia	WL	-	s	-
Gardner et al. 2014a	Birds	Climacteris picumnus	1960-2007	Australia	WL	-	s	-
Gardner et al. 2014a	Birds	Philemon citreogularis	1960-2007	Australia	WL	NR	ns	0
Gardner et al. 2014a	Birds	Entomyzon cyanotis	1960-2007	Australia	WL	NR	ns	0
Gardner et al. 2014a	Birds	Lichmera indistincta	1960-2007	Australia	WL	NR	ns	0
Gardner et al. 2014a	Birds	Phylidonyris novaehollandiae	1960-2007	Australia	WL	NR	ns	0
Gardner et al. 2014a	Birds	Lichenostomus melanops	1960-2007	Australia	WL	NR	ns	0
Gardner et al. 2014a	Birds	Philemon citreogularis	1960-2007	Australia	WL	NR	ns	0
Gardner et al. 2014a	Birds	Pomatostomus temporalis	1960-2007	Australia	WL	NR	ns	0
Gardner et al. 2014a	Birds	Microeca fascinans	1960-2007	Australia	WL	NR	ns	0
Gardner et al. 2014a	Birds	Acanthiza chrysorrhoa	1960-2007	Australia	WL	NR	ns	0
Gardner et al. 2014a	Birds	Sericornis frontalis	1960-2007	Australia	WL	NR	ns	0
Gardner et al. 2014b	Birds	Ptilotula penicillatus	1986-2009	Australia	WL	+	ns	0
Gienapp & Merila 2014	Birds	Perisoreus infaustus	1974-2005	Finland	MB	-	s	-
Kirchman & Schneider 2014	Birds	Melanerpes carolinus	1869-2009	Pennsylvania, USA	BS	-	s	-
