# Supplementary material for: Climate change and body size trends in aquatic and terrestrial endotherms: Does habitat matter?
Source: PLoS One. 2017 Aug 16;12(8):e0183051. doi: 10.1371/journal.pone.0183051 (PMC5558942; doi:10.1371/journal.pone.0183051)
Supplement: S2 Dataset — (XLSX) [file pone.0183051.s003.xlsx]

## Sheet: Dataset S2
Class	Order	Scientific name	Habits	Body mass (g)	Year	Latitude	Longitude	Sex
Aves	Falconiformes	Accipiter cooperii	Terrestrial	279	1915	37.8277	-119.771	male
Aves	Falconiformes	Accipiter cooperii	Terrestrial	451	1917	36.4568	-116.866	female
Aves	Falconiformes	Accipiter cooperii	Terrestrial	296.5	1917	36.5877	-117.466	male
Aves	Falconiformes	Accipiter cooperii	Terrestrial	340	1917	39.6863	-123.485	male
Aves	Falconiformes	Accipiter cooperii	Terrestrial	497	1918	36.4909	-121.148	female
Aves	Falconiformes	Accipiter cooperii	Terrestrial	524	1920	36.4568	-116.866	female
Aves	Falconiformes	Accipiter cooperii	Terrestrial	272.727	1923	37.8305	-122.128	female
Aves	Falconiformes	Accipiter cooperii	Terrestrial	305.2	1923	44.3964	-120.427	male
Aves	Falconiformes	Accipiter cooperii	Terrestrial	412.5	1924	36.7339	-119.497	female
Aves	Falconiformes	Accipiter cooperii	Terrestrial	453.6	1924	37.8942	-122.265	female
Aves	Falconiformes	Accipiter cooperii	Terrestrial	511	1925	30.8667	-115.767	female
Aves	Falconiformes	Accipiter cooperii	Terrestrial	307	1925	30.8833	-115.458	male
Aves	Falconiformes	Accipiter cooperii	Terrestrial	266	1926	31.05	-115.444	male
Aves	Falconiformes	Accipiter cooperii	Terrestrial	293	1926	31.6344	-116.55	male
Aves	Falconiformes	Accipiter cooperii	Terrestrial	288	1928	36.7887	-118.596	female
Aves	Falconiformes	Accipiter cooperii	Terrestrial	253.5	1928	23.5667	-110	male
Aves	Falconiformes	Accipiter cooperii	Terrestrial	267.5	1928	39.6863	-123.485	male
Aves	Falconiformes	Accipiter cooperii	Terrestrial	298	1929	34.8077	-119.116	female
Aves	Falconiformes	Accipiter cooperii	Terrestrial	471.3	1930	39.2456	-116.945	female
Aves	Falconiformes	Accipiter cooperii	Terrestrial	319	1930	39.9006	-114.885	female
Aves	Falconiformes	Accipiter cooperii	Terrestrial	327	1931	38.964	-117.114	female
Aves	Falconiformes	Accipiter cooperii	Terrestrial	362.5	1932	37.5317	-115.233	female
Aves	Falconiformes	Accipiter cooperii	Terrestrial	288.7	1933	35.4277	-118.494	female
Aves	Falconiformes	Accipiter cooperii	Terrestrial	443.15	1933	37.8744	-122.238	female
Aves	Falconiformes	Accipiter cooperii	Terrestrial	481.4	1933	38.7236	-116.969	female
Aves	Falconiformes	Accipiter cooperii	Terrestrial	481.3	1936	39.8812	-116.411	female
Aves	Falconiformes	Accipiter cooperii	Terrestrial	419	1936	40.5275	-118.246	female
Aves	Falconiformes	Accipiter cooperii	Terrestrial	277.5	1936	38.1977	-120.68	male
Aves	Falconiformes	Accipiter cooperii	Terrestrial	388	1938	36.2633	-92.9449	female
Aves	Falconiformes	Accipiter cooperii	Terrestrial	435.5	1939	36.2534	-92.93	female
Aves	Falconiformes	Accipiter cooperii	Terrestrial	602	1939	42.4381	-76.5095	female
Aves	Falconiformes	Accipiter cooperii	Terrestrial	385.4	1940	46.1339	-123.876	female
Aves	Falconiformes	Accipiter cooperii	Terrestrial	361	1942	40.9179	-123.618	male
Aves	Falconiformes	Accipiter cooperii	Terrestrial	288.3	1943	40.3242	-122.828	male
Aves	Falconiformes	Accipiter cooperii	Terrestrial	253	1944	36.35	-120.63	male
Aves	Falconiformes	Accipiter cooperii	Terrestrial	538.65	1944	49.4167	-120	male
Aves	Falconiformes	Accipiter cooperii	Terrestrial	260	1945	25.459	-99.454	female
Aves	Falconiformes	Accipiter cooperii	Terrestrial	443.2	1947	42.4297	-124.394	female
Aves	Falconiformes	Accipiter cooperii	Terrestrial	438	1948	30.0146	-108.417	female
Aves	Falconiformes	Accipiter cooperii	Terrestrial	304	1948	30.0146	-108.417	male
Aves	Falconiformes	Accipiter cooperii	Terrestrial	247	1949	40.3157	-123.136	male
Aves	Falconiformes	Accipiter cooperii	Terrestrial	445	1950	20.8068	-103.856	female
Aves	Falconiformes	Accipiter cooperii	Terrestrial	390	1950	34.0305	-116.304	female
Aves	Falconiformes	Accipiter cooperii	Terrestrial	220	1950	33.7366	-115.809	male
Aves	Falconiformes	Accipiter cooperii	Terrestrial	437.4	1951	33.6181	-110.396	female
Aves	Falconiformes	Accipiter cooperii	Terrestrial	513	1953	29.0603	-102.542	female
Aves	Falconiformes	Accipiter cooperii	Terrestrial	511	1957	28.5681	-108.148	female
Aves	Falconiformes	Accipiter cooperii	Terrestrial	290.5	1957	28.5681	-108.148	male
Aves	Falconiformes	Accipiter cooperii	Terrestrial	286	1959	29.3921	-106.899	male
Aves	Falconiformes	Accipiter cooperii	Terrestrial	414.6	1961	29.2743	-107.012	female
Aves	Falconiformes	Accipiter cooperii	Terrestrial	290	1962	38.9417	-114.023	male
Aves	Falconiformes	Accipiter cooperii	Terrestrial	459.2	1963	37.4592	-114.458	female
Aves	Falconiformes	Accipiter cooperii	Terrestrial	305.4	1963	36.4	-115.567	male
Aves	Falconiformes	Accipiter cooperii	Terrestrial	403.3	1983	47.0431	-122.903	female
Aves	Falconiformes	Accipiter cooperii	Terrestrial	94.6	1987	39.82	-105.399	male
Aves	Falconiformes	Accipiter cooperii	Terrestrial	473.3	1992	42.4793	-76.4509	female
Aves	Falconiformes	Accipiter cooperii	Terrestrial	457	1993	39.7392	-104.984	female
Aves	Falconiformes	Accipiter cooperii	Terrestrial	315	1994	37.6023	-121.65	female
Aves	Falconiformes	Accipiter cooperii	Terrestrial	524.8	1996	42.456	-76.4775	female
Aves	Falconiformes	Accipiter cooperii	Terrestrial	240	1997	37.8829	-122.108	female
Aves	Falconiformes	Accipiter cooperii	Terrestrial	283	1997	37.8706	-122.263	male
Aves	Falconiformes	Accipiter cooperii	Terrestrial	445	1998	37.8825	-122.287	female
Aves	Falconiformes	Accipiter cooperii	Terrestrial	307	1998	37.9405	-122.069	female
Aves	Falconiformes	Accipiter cooperii	Terrestrial	596.7	1998	42.1991	-76.5556	female
Aves	Falconiformes	Accipiter cooperii	Terrestrial	380	1999	37.7695	-122.256	female
Aves	Falconiformes	Accipiter cooperii	Terrestrial	349	1999	37.9077	-122.142	female
Aves	Falconiformes	Accipiter cooperii	Terrestrial	235	1999	37.8802	-122.022	male
Aves	Falconiformes	Accipiter cooperii	Terrestrial	331	1999	37.9116	-122.054	male
Aves	Falconiformes	Accipiter cooperii	Terrestrial	291.4	1999	39.3722	-104.856	male
Aves	Falconiformes	Accipiter cooperii	Terrestrial	489	2000	37.8055	-122.294	female
Aves	Falconiformes	Accipiter cooperii	Terrestrial	511.6	2000	37.952	-121.956	female
Aves	Falconiformes	Accipiter cooperii	Terrestrial	376.7	2000	40.0056	-105.264	female
Aves	Falconiformes	Accipiter cooperii	Terrestrial	268	2000	37.9129	-122.059	male
Aves	Falconiformes	Accipiter cooperii	Terrestrial	278	2000	37.9477	-122.038	male
Aves	Falconiformes	Accipiter cooperii	Terrestrial	250	2000	38.0077	-122.093	male
Aves	Falconiformes	Accipiter cooperii	Terrestrial	338	2001	37.6428	-121.801	female
Aves	Falconiformes	Accipiter cooperii	Terrestrial	318.5	2001	37.8279	-122.018	female
Aves	Falconiformes	Accipiter cooperii	Terrestrial	437	2001	37.9456	-121.961	female
Aves	Falconiformes	Accipiter cooperii	Terrestrial	455.4	2001	37.978	-122.569	female
Aves	Falconiformes	Accipiter cooperii	Terrestrial	398	2001	42.6012	-76.1805	female
Aves	Falconiformes	Accipiter cooperii	Terrestrial	289	2001	37.7703	-122.255	male
Aves	Falconiformes	Accipiter cooperii	Terrestrial	237	2001	37.9369	-122.069	male
Aves	Falconiformes	Accipiter cooperii	Terrestrial	232.2	2001	37.9521	-121.956	male
Aves	Falconiformes	Accipiter cooperii	Terrestrial	320	2001	42.46	-76.4824	male
Aves	Falconiformes	Accipiter cooperii	Terrestrial	378	2002	36.6982	-108.075	female
Aves	Falconiformes	Accipiter cooperii	Terrestrial	270.4	2002	42.0689	-76.8201	male
Aves	Falconiformes	Accipiter cooperii	Terrestrial	322.7	2003	37.8077	-121.929	female
Aves	Falconiformes	Accipiter cooperii	Terrestrial	270	2003	37.8887	-122.024	female
Aves	Falconiformes	Accipiter cooperii	Terrestrial	170	2003	37.8487	-122.271	male
Aves	Falconiformes	Accipiter cooperii	Terrestrial	496.6	2004	37.6727	-121.884	female
Aves	Falconiformes	Accipiter cooperii	Terrestrial	251.3	2004	37.7134	-121.931	female
Aves	Falconiformes	Accipiter cooperii	Terrestrial	407.95	2004	37.7465	-122.168	female
Aves	Falconiformes	Accipiter cooperii	Terrestrial	401	2004	37.7639	-122.229	female
Aves	Falconiformes	Accipiter cooperii	Terrestrial	287	2004	37.8299	-122.013	female
Aves	Falconiformes	Accipiter cooperii	Terrestrial	396.2	2004	37.8738	-122.284	female
Aves	Falconiformes	Accipiter cooperii	Terrestrial	435	2004	37.8888	-122.038	female
Aves	Falconiformes	Accipiter cooperii	Terrestrial	266.65	2004	37.9406	-121.643	female
Aves	Falconiformes	Accipiter cooperii	Terrestrial	344.3	2004	37.9964	-122.304	female
Aves	Falconiformes	Accipiter cooperii	Terrestrial	494.8	2004	42.3782	-76.8741	female
Aves	Falconiformes	Accipiter cooperii	Terrestrial	247.5	2004	37.6615	-122.023	male
Aves	Falconiformes	Accipiter cooperii	Terrestrial	267.9	2004	37.7737	-122.278	male
Aves	Falconiformes	Accipiter cooperii	Terrestrial	262.2	2004	37.8213	-122.229	male
Aves	Falconiformes	Accipiter cooperii	Terrestrial	319.5	2004	37.8386	-122.261	male
Aves	Falconiformes	Accipiter cooperii	Terrestrial	320.2	2004	37.8922	-122.083	male
Aves	Falconiformes	Accipiter cooperii	Terrestrial	272.8	2004	37.9544	-122.07	male
Aves	Falconiformes	Accipiter cooperii	Terrestrial	312.2	2004	39.7405	-105.187	male
Aves	Falconiformes	Accipiter cooperii	Terrestrial	263.3	2004	39.9882	-105.483	male
Aves	Falconiformes	Accipiter cooperii	Terrestrial	540.8	2005	42.7635	-76.706	female
Aves	Falconiformes	Accipiter cooperii	Terrestrial	278.8	2005	38.4236	-122.821	male
Aves	Falconiformes	Accipiter cooperii	Terrestrial	313.4	2005	39.6011	-105.032	male
Aves	Falconiformes	Accipiter cooperii	Terrestrial	507.5	2006	37.869	-122.268	female
Aves	Falconiformes	Accipiter cooperii	Terrestrial	284.2	2006	39.7232	-104.934	male
Aves	Falconiformes	Accipiter cooperii	Terrestrial	447.9	2006	39.7232	-104.934	male
Aves	Falconiformes	Accipiter cooperii	Terrestrial	573.4	2007	42.4799	-76.451	female
Aves	Falconiformes	Accipiter cooperii	Terrestrial	513.2	2008	42.5694	-76.5744	female
Aves	Falconiformes	Accipiter cooperii	Terrestrial	206.2	2008	34.3282	-106.861	male
Aves	Falconiformes	Accipiter cooperii	Terrestrial	540.5	2009	39.6893	-104.915	female
Aves	Falconiformes	Accipiter cooperii	Terrestrial	277.5	2009	39.7043	-105.082	female
Aves	Falconiformes	Accipiter cooperii	Terrestrial	266.5	2009	39.7198	-104.921	female
Aves	Falconiformes	Accipiter cooperii	Terrestrial	512	2009	39.7639	-104.849	female
Aves	Falconiformes	Accipiter cooperii	Terrestrial	378.2	2009	43.287	-77.6694	female
Aves	Falconiformes	Accipiter cooperii	Terrestrial	378.2	2009	43.287	-77.6694	female
Aves	Falconiformes	Accipiter cooperii	Terrestrial	390.4	2009	44.0037	-103.299	female
Aves	Falconiformes	Accipiter cooperii	Terrestrial	204.8	2009	43.3228	-76.4156	male
Aves	Falconiformes	Accipiter cooperii	Terrestrial	519.6	2010	43.2243	-75.2087	female
Aves	Falconiformes	Accipiter cooperii	Terrestrial	465.6	2010	44.0308	-103.098	female
Aves	Falconiformes	Accipiter cooperii	Terrestrial	143.9	2010	39.5351	-104.98	male
Aves	Falconiformes	Accipiter cooperii	Terrestrial	286.8	2010	39.7255	-105.082	male
Aves	Falconiformes	Accipiter cooperii	Terrestrial	460.2	2011	35.0885	-106.483	female
Aves	Falconiformes	Accipiter cooperii	Terrestrial	240.5	2011	39.9384	-105.016	female
Aves	Falconiformes	Accipiter cooperii	Terrestrial	407.8	2011	40.6326	-105.145	female
Aves	Falconiformes	Accipiter cooperii	Terrestrial	468	2011	42.5688	-76.4617	female
Aves	Falconiformes	Accipiter cooperii	Terrestrial	300	2012	40.5243	-104.851	male
Aves	Falconiformes	Accipiter cooperii	Terrestrial	325.6	2013	40.4276	-104.688	female
Aves	Falconiformes	Accipiter cooperii	Terrestrial	340	2013	40.4291	-104.689	female
Aves	Falconiformes	Accipiter cooperii	Terrestrial	311	2013	40.527	-105.095	female
Aves	Falconiformes	Accipiter cooperii	Terrestrial	212.9	2013	40.5799	-105.089	female
Aves	Falconiformes	Accipiter cooperii	Terrestrial	386.7	2013	42.5822	-76.6137	female
Aves	Falconiformes	Accipiter cooperii	Terrestrial	267.6	2013	40.631	-105.072	male
Aves	Falconiformes	Accipiter cooperii	Terrestrial	289	2013	42.3311	-76.6437	male
Aves	Falconiformes	Accipiter cooperii	Terrestrial	489.2	2014	40.3239	-105.054	female
Aves	Falconiformes	Accipiter cooperii	Terrestrial	414.9	2014	40.514	-105.085	female
Aves	Falconiformes	Accipiter cooperii	Terrestrial	414	2014	42.8397	-76.6936	female
Aves	Falconiformes	Accipiter cooperii	Terrestrial	707.3	2014	40.4228	-105.173	male
Aves	Falconiformes	Accipiter cooperii	Terrestrial	333.7	2014	42.5632	-76.2642	male
Aves	Falconiformes	Accipiter cooperii	Terrestrial	258	2014	42.9317	-76.5661	male
Aves	Falconiformes	Accipiter striatus	Terrestrial	175	1914	37.7367	-119.598	female
Aves	Falconiformes	Accipiter striatus	Terrestrial	117.3	1915	37.5208	-120.438	male
Aves	Falconiformes	Accipiter striatus	Terrestrial	101	1915	37.8277	-119.771	male
Aves	Falconiformes	Accipiter striatus	Terrestrial	53.1	1916	36.7862	-118.911	female
Aves	Falconiformes	Accipiter striatus	Terrestrial	174	1916	39.6863	-123.485	female
Aves	Falconiformes	Accipiter striatus	Terrestrial	187.8	1916	39.6863	-123.485	female
Aves	Falconiformes	Accipiter striatus	Terrestrial	95.5	1916	39.6863	-123.485	male
Aves	Falconiformes	Accipiter striatus	Terrestrial	177	1917	36.4568	-116.866	female
Aves	Falconiformes	Accipiter striatus	Terrestrial	140	1917	37.8875	-118.488	female
Aves	Falconiformes	Accipiter striatus	Terrestrial	106.5	1917	36.4568	-116.866	male
Aves	Falconiformes	Accipiter striatus	Terrestrial	100	1917	36.5836	-117.469	male
Aves	Falconiformes	Accipiter striatus	Terrestrial	151.7	1918	36.2822	-118.005	female
Aves	Falconiformes	Accipiter striatus	Terrestrial	176	1919	56.5897	-132.426	female
Aves	Falconiformes	Accipiter striatus	Terrestrial	106	1919	56.85	-131.883	male
Aves	Falconiformes	Accipiter striatus	Terrestrial	100.2	1921	55.25	-127.667	male
Aves	Falconiformes	Accipiter striatus	Terrestrial	83.5	1922	35.4603	-111.562	male
Aves	Falconiformes	Accipiter striatus	Terrestrial	178	1924	39.4607	-121.87	female
Aves	Falconiformes	Accipiter striatus	Terrestrial	101.5	1924	59.5667	-133.7	male
Aves	Falconiformes	Accipiter striatus	Terrestrial	185.5	1925	30.9845	-115.682	female
Aves	Falconiformes	Accipiter striatus	Terrestrial	205	1927	40.1777	-122.109	female
Aves	Falconiformes	Accipiter striatus	Terrestrial	100	1927	32.5794	-114.798	male
Aves	Falconiformes	Accipiter striatus	Terrestrial	169.5	1928	37.8698	-122.272	female
Aves	Falconiformes	Accipiter striatus	Terrestrial	200	1928	40.1161	-122.162	female
Aves	Falconiformes	Accipiter striatus	Terrestrial	91.4	1928	39.1617	-122.839	male
Aves	Falconiformes	Accipiter striatus	Terrestrial	77.1	1929	23.05	-109.683	male
Aves	Falconiformes	Accipiter striatus	Terrestrial	90.3	1929	23.05	-109.683	male
Aves	Falconiformes	Accipiter striatus	Terrestrial	165	1930	38.89	-117.23	female
Aves	Falconiformes	Accipiter striatus	Terrestrial	92.6	1930	38.92	-117.162	male
Aves	Falconiformes	Accipiter striatus	Terrestrial	92	1930	39.9006	-114.885	male
Aves	Falconiformes	Accipiter striatus	Terrestrial	242	1931	38.9465	-74.9299	female
Aves	Falconiformes	Accipiter striatus	Terrestrial	140	1931	39.2456	-116.945	female
Aves	Falconiformes	Accipiter striatus	Terrestrial	93.1	1931	39.2456	-116.945	male
Aves	Falconiformes	Accipiter striatus	Terrestrial	133.3	1932	37.6473	-122.092	female
Aves	Falconiformes	Accipiter striatus	Terrestrial	199.1	1932	39.3655	-121.89	female
Aves	Falconiformes	Accipiter striatus	Terrestrial	95.3	1932	45.1011	-117.682	male
Aves	Falconiformes	Accipiter striatus	Terrestrial	110	1932	46.3966	-115.908	male
Aves	Falconiformes	Accipiter striatus	Terrestrial	184.275	1933	37.5996	-122.019	female
Aves	Falconiformes	Accipiter striatus	Terrestrial	104.5	1933	35.4277	-118.494	male
Aves	Falconiformes	Accipiter striatus	Terrestrial	96.8	1933	37.8698	-122.272	male
Aves	Falconiformes	Accipiter striatus	Terrestrial	99.3	1934	37.8995	-122.261	male
Aves	Falconiformes	Accipiter striatus	Terrestrial	96	1934	53.2667	-121.267	male
Aves	Falconiformes	Accipiter striatus	Terrestrial	103.5	1937	43.7147	-121.214	male
Aves	Falconiformes	Accipiter striatus	Terrestrial	105	1938	45.2558	-117.367	male
Aves	Falconiformes	Accipiter striatus	Terrestrial	157.3	1939	41.3101	-106.324	female
Aves	Falconiformes	Accipiter striatus	Terrestrial	86.1	1939	41.3101	-106.324	male
Aves	Falconiformes	Accipiter striatus	Terrestrial	90	1939	41.3101	-106.324	male
Aves	Falconiformes	Accipiter striatus	Terrestrial	79.3	1940	36.2534	-92.93	male
Aves	Falconiformes	Accipiter striatus	Terrestrial	109.7	1940	39.4121	-118.856	male
Aves	Falconiformes	Accipiter striatus	Terrestrial	126.8	1940	39.4121	-118.856	male
Aves	Falconiformes	Accipiter striatus	Terrestrial	100.5	1941	41.1042	-124.153	male
Aves	Falconiformes	Accipiter striatus	Terrestrial	151	1942	40.4581	-123.457	female
Aves	Falconiformes	Accipiter striatus	Terrestrial	172.5	1942	40.5359	-124.042	female
Aves	Falconiformes	Accipiter striatus	Terrestrial	212.625	1942	50.2333	-119.35	female
Aves	Falconiformes	Accipiter striatus	Terrestrial	94.2	1942	37.0202	-117.973	male
Aves	Falconiformes	Accipiter striatus	Terrestrial	89.2	1942	40.4581	-123.457	male
Aves	Falconiformes	Accipiter striatus	Terrestrial	101	1942	41.1749	-124.132	male
Aves	Falconiformes	Accipiter striatus	Terrestrial	102	1942	42.4381	-76.5095	male
Aves	Falconiformes	Accipiter striatus	Terrestrial	99.225	1942	49.4167	-120	male
Aves	Falconiformes	Accipiter striatus	Terrestrial	109	1943	37.2959	-121.214	male
Aves	Falconiformes	Accipiter striatus	Terrestrial	99.3	1943	37.2959	-121.214	male
Aves	Falconiformes	Accipiter striatus	Terrestrial	104.8	1943	40.5018	-120.541	male
Aves	Falconiformes	Accipiter striatus	Terrestrial	150	1944	18.2603	-100.284	female
Aves	Falconiformes	Accipiter striatus	Terrestrial	113.4	1944	49.4167	-120	male
Aves	Falconiformes	Accipiter striatus	Terrestrial	180	1945	19.7195	-101.523	female
Aves	Falconiformes	Accipiter striatus	Terrestrial	90.3	1945	33.8998	-116.093	male
Aves	Falconiformes	Accipiter striatus	Terrestrial	171	1946	23.4689	-105.834	female
Aves	Falconiformes	Accipiter striatus	Terrestrial	96.4	1946	23.4689	-105.834	male
Aves	Falconiformes	Accipiter striatus	Terrestrial	174.3	1948	25.5682	-100.411	female
Aves	Falconiformes	Accipiter striatus	Terrestrial	190.5	1948	30.0146	-108.417	female
Aves	Falconiformes	Accipiter striatus	Terrestrial	175.4	1948	19.6369	-100.602	female
Aves	Falconiformes	Accipiter striatus	Terrestrial	161.7	1949	40.9397	-123.628	female
Aves	Falconiformes	Accipiter striatus	Terrestrial	206.5	1949	41.1604	-124.132	female
Aves	Falconiformes	Accipiter striatus	Terrestrial	153.3	1950	42.4381	-76.5095	female
Aves	Falconiformes	Accipiter striatus	Terrestrial	108.6	1951	38.1175	-122.886	male
Aves	Falconiformes	Accipiter striatus	Terrestrial	112.4	1952	36.175	-115.065	male
Aves	Falconiformes	Accipiter striatus	Terrestrial	98	1953	28.978	-102.552	male
Aves	Falconiformes	Accipiter striatus	Terrestrial	169.1	1959	61.0561	-149.797	female
Aves	Falconiformes	Accipiter striatus	Terrestrial	142.8	1961	29.3921	-106.899	female
Aves	Falconiformes	Accipiter striatus	Terrestrial	186.6	1961	29.3921	-106.899	female
Aves	Falconiformes	Accipiter striatus	Terrestrial	198.3	1962	38.8747	-114.005	female
Aves	Falconiformes	Accipiter striatus	Terrestrial	81.9	1962	38.8747	-114.005	male
Aves	Falconiformes	Accipiter striatus	Terrestrial	107	1962	61.205	-150.013	male
Aves	Falconiformes	Accipiter striatus	Terrestrial	148	1967	44.7739	-110.466	male
Aves	Falconiformes	Accipiter striatus	Terrestrial	99	1968	29.5667	-106.644	male
Aves	Falconiformes	Accipiter striatus	Terrestrial	81.2	1971	39.4435	-123.8	male
Aves	Falconiformes	Accipiter striatus	Terrestrial	144.8	1974	37.8725	-122.256	female
Aves	Falconiformes	Accipiter striatus	Terrestrial	176	1982	37.9664	-122.308	female
Aves	Falconiformes	Accipiter striatus	Terrestrial	95	1987	39.6079	-105.272	female
Aves	Falconiformes	Accipiter striatus	Terrestrial	241.4	1987	37.2855	-108.417	male
Aves	Falconiformes	Accipiter striatus	Terrestrial	100	1987	39.82	-105.399	male
Aves	Falconiformes	Accipiter striatus	Terrestrial	104.2	1987	39.82	-105.399	male
Aves	Falconiformes	Accipiter striatus	Terrestrial	85.2	1987	39.82	-105.399	male
Aves	Falconiformes	Accipiter striatus	Terrestrial	185.5	1990	39.6286	-105.052	female
Aves	Falconiformes	Accipiter striatus	Terrestrial	162	1990	39.6674	-104.961	female
Aves	Falconiformes	Accipiter striatus	Terrestrial	177.2	1991	39.3105	-75.8259	female
Aves	Falconiformes	Accipiter striatus	Terrestrial	75	1991	40.3554	-105.505	male
Aves	Falconiformes	Accipiter striatus	Terrestrial	155.9	1992	38.8618	-75.7832	female
Aves	Falconiformes	Accipiter striatus	Terrestrial	119.3	1992	39.6633	-105.263	male
Aves	Falconiformes	Accipiter striatus	Terrestrial	167	1993	39.5633	-104.761	female
Aves	Falconiformes	Accipiter striatus	Terrestrial	158.6	1993	39.6133	-105.017	female
Aves	Falconiformes	Accipiter striatus	Terrestrial	127.6	1993	38.7716	-76.0709	female
Aves	Falconiformes	Accipiter striatus	Terrestrial	98.4	1993	39.966	-105.423	male
Aves	Falconiformes	Accipiter striatus	Terrestrial	189	1995	39.7481	-104.95	female
Aves	Falconiformes	Accipiter striatus	Terrestrial	166.9	1995	57.79	-152.406	female
Aves	Falconiformes	Accipiter striatus	Terrestrial	198.45	1995	39.9619	-104.86	male
Aves	Falconiformes	Accipiter striatus	Terrestrial	184	1997	55.331	-131.619	female
Aves	Falconiformes	Accipiter striatus	Terrestrial	181.1	1997	53.37	-132.3	female
Aves	Falconiformes	Accipiter striatus	Terrestrial	187	1997	55.331	-131.619	female
Aves	Falconiformes	Accipiter striatus	Terrestrial	166.9	1998	42.3428	-76.2998	female
Aves	Falconiformes	Accipiter striatus	Terrestrial	167	1998	42.3765	-76.9407	female
Aves	Falconiformes	Accipiter striatus	Terrestrial	144	1998	55.331	-131.619	female
Aves	Falconiformes	Accipiter striatus	Terrestrial	196.8	1998	55.3441	-131.717	female
Aves	Falconiformes	Accipiter striatus	Terrestrial	184	1998	58.3449	-134.555	female
Aves	Falconiformes	Accipiter striatus	Terrestrial	168	1998	37.8918	-122.261	female
Aves	Falconiformes	Accipiter striatus	Terrestrial	129	1998	53.37	-132.3	male
Aves	Falconiformes	Accipiter striatus	Terrestrial	99	1998	55.331	-131.619	male
Aves	Falconiformes	Accipiter striatus	Terrestrial	64.5	1998	37.8173	-121.988	male
Aves	Falconiformes	Accipiter striatus	Terrestrial	101	1998	37.8718	-122.175	male
Aves	Falconiformes	Accipiter striatus	Terrestrial	152.7	1999	43.0973	-76.0279	female
Aves	Falconiformes	Accipiter striatus	Terrestrial	102.5	1999	55.331	-131.619	female
Aves	Falconiformes	Accipiter striatus	Terrestrial	179	1999	55.55	-132.8	female
Aves	Falconiformes	Accipiter striatus	Terrestrial	142.3	1999	58.3449	-134.555	female
Aves	Falconiformes	Accipiter striatus	Terrestrial	187	1999	59.2295	-135.445	female
Aves	Falconiformes	Accipiter striatus	Terrestrial	197.9	1999	61.5988	-149.171	female
Aves	Falconiformes	Accipiter striatus	Terrestrial	164.5	1999	64.857	-147.804	female
Aves	Falconiformes	Accipiter striatus	Terrestrial	190	1999	37.7377	-121.947	female
Aves	Falconiformes	Accipiter striatus	Terrestrial	144	1999	37.9603	-122.008	female
Aves	Falconiformes	Accipiter striatus	Terrestrial	149	1999	37.9938	-122.029	female
Aves	Falconiformes	Accipiter striatus	Terrestrial	158	1999	38.5026	-122.475	female
Aves	Falconiformes	Accipiter striatus	Terrestrial	97.1	1999	37.8253	-122.109	male
Aves	Falconiformes	Accipiter striatus	Terrestrial	156.7	2000	55.331	-131.619	female
Aves	Falconiformes	Accipiter striatus	Terrestrial	190.1	2000	55.331	-131.619	female
Aves	Falconiformes	Accipiter striatus	Terrestrial	147	2000	64.857	-147.804	female
Aves	Falconiformes	Accipiter striatus	Terrestrial	158.1	2000	37.9157	-122.004	female
Aves	Falconiformes	Accipiter striatus	Terrestrial	86.4	2000	58.3611	-134.672	male
Aves	Falconiformes	Accipiter striatus	Terrestrial	198	2001	37.8305	-122.226	female
Aves	Falconiformes	Accipiter striatus	Terrestrial	91	2001	37.8942	-122.152	male
Aves	Falconiformes	Accipiter striatus	Terrestrial	86.5	2001	37.902	-122.122	male
Aves	Falconiformes	Accipiter striatus	Terrestrial	183	2002	55.3441	-131.717	female
Aves	Falconiformes	Accipiter striatus	Terrestrial	172.6	2003	37.6725	-121.772	female
Aves	Falconiformes	Accipiter striatus	Terrestrial	129	2003	37.8974	-121.87	female
Aves	Falconiformes	Accipiter striatus	Terrestrial	141	2003	37.9483	-122.046	female
Aves	Falconiformes	Accipiter striatus	Terrestrial	73.6	2003	37.8436	-121.988	male
Aves	Falconiformes	Accipiter striatus	Terrestrial	75.2	2003	37.9415	-121.952	male
Aves	Falconiformes	Accipiter striatus	Terrestrial	172.3	2004	37.7316	-121.941	female
Aves	Falconiformes	Accipiter striatus	Terrestrial	151.7	2004	37.9076	-122.051	female
Aves	Falconiformes	Accipiter striatus	Terrestrial	150.8	2004	37.9848	-122.104	female
Aves	Falconiformes	Accipiter striatus	Terrestrial	127.8	2004	38.0471	-122.185	female
Aves	Falconiformes	Accipiter striatus	Terrestrial	95.3	2004	42.0051	-74.266	male
Aves	Falconiformes	Accipiter striatus	Terrestrial	91.5	2004	37.6797	-121.698	male
Aves	Falconiformes	Accipiter striatus	Terrestrial	90	2004	37.9359	-121.936	male
Aves	Falconiformes	Accipiter striatus	Terrestrial	186	2005	58.3449	-134.555	female
Aves	Falconiformes	Accipiter striatus	Terrestrial	196.1	2006	39.6738	-104.925	female
Aves	Falconiformes	Accipiter striatus	Terrestrial	171.4	2006	58.3449	-134.555	male
Aves	Falconiformes	Accipiter striatus	Terrestrial	93.3	2006	64.857	-147.804	male
Aves	Falconiformes	Accipiter striatus	Terrestrial	156.8	2007	35.0845	-106.651	female
Aves	Falconiformes	Accipiter striatus	Terrestrial	209	2007	36.7225	-108.36	female
Aves	Falconiformes	Accipiter striatus	Terrestrial	173	2007	42.2223	-76.6052	female
Aves	Falconiformes	Accipiter striatus	Terrestrial	160.2	2007	42.4441	-76.4197	female
Aves	Falconiformes	Accipiter striatus	Terrestrial	180.2	2007	42.544	-76.6597	female
Aves	Falconiformes	Accipiter striatus	Terrestrial	178.3	2007	58.3449	-134.555	female
Aves	Falconiformes	Accipiter striatus	Terrestrial	161.1	2007	44.7874	-107.166	female
Aves	Falconiformes	Accipiter striatus	Terrestrial	148	2007	42.581	-76.4929	male
Aves	Falconiformes	Accipiter striatus	Terrestrial	83.3	2007	39.9173	-121.111	male
Aves	Falconiformes	Accipiter striatus	Terrestrial	90.2	2007	40.3916	-106.905	male
Aves	Falconiformes	Accipiter striatus	Terrestrial	180	2008	39.8171	-105.391	female
Aves	Falconiformes	Accipiter striatus	Terrestrial	169	2008	35.6868	-105.935	female
Aves	Falconiformes	Accipiter striatus	Terrestrial	181.2	2008	37.9003	-122.264	female
Aves	Falconiformes	Accipiter striatus	Terrestrial	154.4	2008	43.8327	-110.42	female
Aves	Falconiformes	Accipiter striatus	Terrestrial	104	2008	36.7299	-108.307	male
Aves	Falconiformes	Accipiter striatus	Terrestrial	74	2008	53.37	-132.3	male
Aves	Falconiformes	Accipiter striatus	Terrestrial	167.9	2009	43.984	-102.52	female
Aves	Falconiformes	Accipiter striatus	Terrestrial	140	2009	53.37	-132.3	female
Aves	Falconiformes	Accipiter striatus	Terrestrial	187	2009	53.37	-132.3	female
Aves	Falconiformes	Accipiter striatus	Terrestrial	89.8	2009	39.6333	-105.317	male
Aves	Falconiformes	Accipiter striatus	Terrestrial	87	2009	43.489	-110.888	male
Aves	Falconiformes	Accipiter striatus	Terrestrial	72.7	2010	39.8496	-105.059	female
Aves	Falconiformes	Accipiter striatus	Terrestrial	105	2010	64.857	-147.804	male
Aves	Falconiformes	Accipiter striatus	Terrestrial	143	2011	40.4635	-104.731	female
Aves	Falconiformes	Accipiter striatus	Terrestrial	150.7	2011	40.497	-105.087	female
Aves	Falconiformes	Accipiter striatus	Terrestrial	152.9	2011	64.857	-147.804	female
Aves	Falconiformes	Accipiter striatus	Terrestrial	170	2011	59.646	-151.507	female
Aves	Falconiformes	Accipiter striatus	Terrestrial	101.1	2011	38.8087	-104.879	male
Aves	Falconiformes	Accipiter striatus	Terrestrial	89.5	2011	39.9507	-105.786	male
Aves	Falconiformes	Accipiter striatus	Terrestrial	85.3	2011	40.6145	-105.049	male
Aves	Falconiformes	Accipiter striatus	Terrestrial	82.8	2011	40.6322	-105.198	male
Aves	Falconiformes	Accipiter striatus	Terrestrial	77	2011	42.442	-76.534	male
Aves	Falconiformes	Accipiter striatus	Terrestrial	103.5	2011	57.0523	-135.331	male
Aves	Falconiformes	Accipiter striatus	Terrestrial	106	2011	59.646	-151.507	male
Aves	Falconiformes	Accipiter striatus	Terrestrial	127.2	2012	39.9333	-105.275	female
Aves	Falconiformes	Accipiter striatus	Terrestrial	178.5	2012	40.4027	-104.712	female
Aves	Falconiformes	Accipiter striatus	Terrestrial	164	2012	40.5908	-105.066	female
Aves	Falconiformes	Accipiter striatus	Terrestrial	173.1	2012	43.0188	-76.1703	female
Aves	Falconiformes	Accipiter striatus	Terrestrial	168.2	2012	57.0523	-135.331	female
Aves	Falconiformes	Accipiter striatus	Terrestrial	179	2012	57.0523	-135.331	female
Aves	Falconiformes	Accipiter striatus	Terrestrial	195	2012	57.79	-152.406	female
Aves	Falconiformes	Accipiter striatus	Terrestrial	150	2012	59.2327	-135.464	female
Aves	Falconiformes	Accipiter striatus	Terrestrial	180	2013	40.0377	-105.286	male
Aves	Falconiformes	Accipiter striatus	Terrestrial	78.3	2013	40.6782	-105.156	male
Aves	Falconiformes	Accipiter striatus	Terrestrial	101.3	2013	36.7317	-108.337	male
Aves	Falconiformes	Accipiter striatus	Terrestrial	103.6	2013	36.7317	-108.337	male
Aves	Falconiformes	Accipiter striatus	Terrestrial	106.9	2013	36.7317	-108.337	male
Aves	Falconiformes	Accipiter striatus	Terrestrial	156.1	2014	42.2535	-76.3371	male
Aves	Falconiformes	Accipiter striatus	Terrestrial	111	2014	42.4288	-76.3769	male
Aves	Falconiformes	Accipiter striatus	Terrestrial	137	2014	42.4427	-76.5153	male
Aves	Anseriformes	Anas crecca	Aquatic	355.5	1917	36.4568	-116.866	male
Aves	Anseriformes	Anas crecca	Aquatic	330.5	1919	56.5897	-132.426	female
Aves	Anseriformes	Anas crecca	Aquatic	359.2	1919	39.2551	-121.942	male
Aves	Anseriformes	Anas crecca	Aquatic	305.2	1919	56.5897	-132.426	male
Aves	Anseriformes	Anas crecca	Aquatic	337.365	1923	39.316	-122.137	female
Aves	Anseriformes	Anas crecca	Aquatic	371.385	1923	39.316	-122.137	female
Aves	Anseriformes	Anas crecca	Aquatic	365.715	1923	39.316	-122.137	male
Aves	Anseriformes	Anas crecca	Aquatic	371.385	1923	39.316	-122.137	male
Aves	Anseriformes	Anas crecca	Aquatic	356	1924	39.3208	-122.016	male
Aves	Anseriformes	Anas crecca	Aquatic	315.252	1925	35.1511	-119.064	male
Aves	Anseriformes	Anas crecca	Aquatic	354.375	1926	38.1711	-122.088	male
Aves	Anseriformes	Anas crecca	Aquatic	303	1927	40.17	-115.51	female
Aves	Anseriformes	Anas crecca	Aquatic	315	1927	40.17	-115.51	male
Aves	Anseriformes	Anas crecca	Aquatic	296.1	1928	23.2172	-110.144	female
Aves	Anseriformes	Anas crecca	Aquatic	283.5	1937	49.4167	-120	female
Aves	Anseriformes	Anas crecca	Aquatic	311.85	1939	49.4167	-120	male
Aves	Anseriformes	Anas crecca	Aquatic	257	1940	33.3809	-114.731	female
Aves	Anseriformes	Anas crecca	Aquatic	345	1946	27.7733	-110.441	female
Aves	Anseriformes	Anas crecca	Aquatic	302	1946	27.7733	-110.441	male
Aves	Anseriformes	Anas crecca	Aquatic	366.3	1946	42.5372	-76.5498	male
Aves	Anseriformes	Anas crecca	Aquatic	282	1950	42.7136	141.735	male
Aves	Anseriformes	Anas crecca	Aquatic	336.2	1955	60.6722	-161.839	female
Aves	Anseriformes	Anas crecca	Aquatic	326.3	1955	60.7514	-161.766	male
Aves	Anseriformes	Anas crecca	Aquatic	327	1962	37.7686	126.714	female
Aves	Anseriformes	Anas crecca	Aquatic	240	1963	35.364	128.502	male
Aves	Anseriformes	Anas crecca	Aquatic	351	1964	37.8715	128.896	female
Aves	Anseriformes	Anas crecca	Aquatic	223	1965	37.4833	126.783	male
Aves	Anseriformes	Anas crecca	Aquatic	197	1965	37.7556	128.896	male
Aves	Anseriformes	Anas crecca	Aquatic	287	1965	37.9355	128.82	male
Aves	Anseriformes	Anas crecca	Aquatic	397.5	1967	51.5422	-178.983	male
Aves	Anseriformes	Anas crecca	Aquatic	329	1969	69.3669	-152.144	female
Aves	Anseriformes	Anas crecca	Aquatic	203	1977	52.33	175.83	male
Aves	Anseriformes	Anas crecca	Aquatic	428	1984	40.8462	-124.101	female
Aves	Anseriformes	Anas crecca	Aquatic	317	1996	64.67	-147.104	male
Aves	Anseriformes	Anas crecca	Aquatic	340.5	1997	51.8478	-176.597	female
Aves	Anseriformes	Anas crecca	Aquatic	376.6	1997	42.5052	-76.4646	male
Aves	Anseriformes	Anas crecca	Aquatic	402	1997	51.8478	-176.597	male
Aves	Anseriformes	Anas crecca	Aquatic	367.8	1998	51.8478	-176.597	male
Aves	Anseriformes	Anas crecca	Aquatic	363	1999	52.8275	173.206	female
Aves	Anseriformes	Anas crecca	Aquatic	352.5	1999	51.8478	-176.597	male
Aves	Anseriformes	Anas crecca	Aquatic	356.4	1999	51.8478	-176.597	male
Aves	Anseriformes	Anas crecca	Aquatic	378.7	1999	51.8478	-176.597	male
Aves	Anseriformes	Anas crecca	Aquatic	428.5	1999	51.8478	-176.597	male
Aves	Anseriformes	Anas crecca	Aquatic	421.3	1999	52.7231	174.111	male
Aves	Anseriformes	Anas crecca	Aquatic	412.5	1999	51.8478	-176.597	male
Aves	Anseriformes	Anas crecca	Aquatic	422.5	1999	51.8478	-176.597	male
Aves	Anseriformes	Anas crecca	Aquatic	350.4	1999	52.7231	174.111	male
Aves	Anseriformes	Anas crecca	Aquatic	282.9	2000	64.857	-147.804	female
Aves	Anseriformes	Anas crecca	Aquatic	337.9	2000	64.857	-147.804	female
Aves	Anseriformes	Anas crecca	Aquatic	309	2000	52.7231	174.111	female
Aves	Anseriformes	Anas crecca	Aquatic	341.5	2000	64.857	-147.804	male
Aves	Anseriformes	Anas crecca	Aquatic	398	2000	51.8478	-176.597	male
Aves	Anseriformes	Anas crecca	Aquatic	408.9	2000	51.8478	-176.597	male
Aves	Anseriformes	Anas crecca	Aquatic	418.9	2000	51.8478	-176.597	male
Aves	Anseriformes	Anas crecca	Aquatic	434	2000	51.8478	-176.597	male
Aves	Anseriformes	Anas crecca	Aquatic	462	2000	51.8478	-176.597	male
Aves	Anseriformes	Anas crecca	Aquatic	319.9	2000	52.7231	174.111	male
Aves	Anseriformes	Anas crecca	Aquatic	295	2001	55.2227	-162.66	female
Aves	Anseriformes	Anas crecca	Aquatic	306	2001	55.2227	-162.66	female
Aves	Anseriformes	Anas crecca	Aquatic	350.5	2001	55.2227	-162.66	female
Aves	Anseriformes	Anas crecca	Aquatic	380	2001	55.2227	-162.66	female
Aves	Anseriformes	Anas crecca	Aquatic	300	2001	64.857	-147.804	female
Aves	Anseriformes	Anas crecca	Aquatic	316.4	2001	52.7231	174.111	female
Aves	Anseriformes	Anas crecca	Aquatic	380	2001	52.8275	173.206	female
Aves	Anseriformes	Anas crecca	Aquatic	336	2001	52.7231	174.111	male
Aves	Anseriformes	Anas crecca	Aquatic	390	2001	52.8275	173.206	male
Aves	Anseriformes	Anas crecca	Aquatic	331	2001	55.2227	-162.66	male
Aves	Anseriformes	Anas crecca	Aquatic	389.1	2001	55.2227	-162.66	male
Aves	Anseriformes	Anas crecca	Aquatic	404.6	2001	55.2227	-162.66	male
Aves	Anseriformes	Anas crecca	Aquatic	360	2001	51.8478	-176.597	male
Aves	Anseriformes	Anas crecca	Aquatic	387	2001	51.8478	-176.597	male
Aves	Anseriformes	Anas crecca	Aquatic	389.5	2001	51.8478	-176.597	male
Aves	Anseriformes	Anas crecca	Aquatic	407.2	2001	51.8478	-176.597	male
Aves	Anseriformes	Anas crecca	Aquatic	428	2001	51.8478	-176.597	male
Aves	Anseriformes	Anas crecca	Aquatic	397.5	2001	52.7231	174.111	male
Aves	Anseriformes	Anas crecca	Aquatic	362.3	2001	52.8275	173.206	male
Aves	Anseriformes	Anas crecca	Aquatic	420	2001	52.8275	173.206	male
Aves	Anseriformes	Anas crecca	Aquatic	362.1	2002	52.7373	173.907	female
Aves	Anseriformes	Anas crecca	Aquatic	371.3	2002	52.7231	174.111	female
Aves	Anseriformes	Anas crecca	Aquatic	438	2002	52.8275	173.206	female
Aves	Anseriformes	Anas crecca	Aquatic	420.4	2002	52.8275	173.206	male
Aves	Anseriformes	Anas crecca	Aquatic	386	2002	52.7231	174.111	male
Aves	Anseriformes	Anas crecca	Aquatic	380	2002	52.8275	173.206	male
Aves	Anseriformes	Anas crecca	Aquatic	382.7	2002	52.8275	173.206	male
Aves	Anseriformes	Anas crecca	Aquatic	311	2003	36.6897	-108.043	male
Aves	Anseriformes	Anas crecca	Aquatic	320.4	2004	52.8275	173.206	female
Aves	Anseriformes	Anas crecca	Aquatic	331.3	2004	55.2227	-162.66	female
Aves	Anseriformes	Anas crecca	Aquatic	334.6	2004	55.2227	-162.66	female
Aves	Anseriformes	Anas crecca	Aquatic	324	2004	64.857	-147.804	female
Aves	Anseriformes	Anas crecca	Aquatic	416.6	2004	55.2227	-162.66	female
Aves	Anseriformes	Anas crecca	Aquatic	382	2004	55.2227	-162.66	male
Aves	Anseriformes	Anas crecca	Aquatic	434	2004	55.2227	-162.66	male
Aves	Anseriformes	Anas crecca	Aquatic	406	2004	52.8275	173.206	male
Aves	Anseriformes	Anas crecca	Aquatic	428	2004	52.8275	173.206	male
Aves	Anseriformes	Anas crecca	Aquatic	357.5	2004	64.857	-147.804	male
Aves	Anseriformes	Anas crecca	Aquatic	264	2005	36.7044	-108.458	female
Aves	Anseriformes	Anas crecca	Aquatic	250	2005	39.6131	-102.199	female
Aves	Anseriformes	Anas crecca	Aquatic	235	2005	52.7373	173.907	male
Aves	Anseriformes	Anas crecca	Aquatic	277	2006	70.83	147.5	female
Aves	Anseriformes	Anas crecca	Aquatic	269	2006	36.7044	-108.458	male
Aves	Anseriformes	Anas crecca	Aquatic	279	2006	70.83	147.5	male
Aves	Anseriformes	Anas crecca	Aquatic	348.9	2007	52.7373	173.907	female
Aves	Anseriformes	Anas crecca	Aquatic	279	2007	36.7225	-108.299	male
Aves	Anseriformes	Anas crecca	Aquatic	413.4	2007	52.8275	173.206	male
Aves	Anseriformes	Anas crecca	Aquatic	333.3	2007	52.8275	173.206	male
Aves	Anseriformes	Anas crecca	Aquatic	342	2007	52.8275	173.206	male
Aves	Anseriformes	Anas crecca	Aquatic	308	2008	36.7172	-108.332	male
Aves	Anseriformes	Anas crecca	Aquatic	386.8	2008	43.2811	-77.6788	male
Aves	Anseriformes	Anas crecca	Aquatic	406.4	2008	43.2811	-77.6788	male
Aves	Anseriformes	Anas crecca	Aquatic	333	2008	52.7373	173.907	male
Aves	Anseriformes	Anas crecca	Aquatic	382	2008	52.8275	173.206	male
Aves	Anseriformes	Anas crecca	Aquatic	402	2008	52.8275	173.206	male
Aves	Anseriformes	Anas crecca	Aquatic	418	2008	52.8275	173.206	male
Aves	Anseriformes	Anas crecca	Aquatic	266	2008	55.8102	-155.731	male
Aves	Anseriformes	Anas crecca	Aquatic	355	2009	52.7373	173.907	male
Aves	Anseriformes	Anas crecca	Aquatic	375	2010	52.8275	173.206	female
Aves	Anseriformes	Anas crecca	Aquatic	386	2010	52.8275	173.206	female
Aves	Anseriformes	Anas crecca	Aquatic	382	2010	52.8275	173.206	male
Aves	Anseriformes	Anas crecca	Aquatic	390	2010	52.8275	173.206	male
Aves	Anseriformes	Anas crecca	Aquatic	400	2010	52.8275	173.206	male
Aves	Anseriformes	Anas crecca	Aquatic	401	2010	52.8275	173.206	male
Aves	Anseriformes	Anas crecca	Aquatic	377.2	2011	43.2811	-77.6788	male
Aves	Anseriformes	Anas crecca	Aquatic	266	2012	36.7277	-108.333	female
Aves	Anseriformes	Anas crecca	Aquatic	289	2012	36.7277	-108.333	female
Aves	Anseriformes	Anas crecca	Aquatic	303	2012	36.7277	-108.333	male
Aves	Anseriformes	Anas crecca	Aquatic	305	2012	36.7277	-108.333	male
Aves	Anseriformes	Anas crecca	Aquatic	312	2012	36.7277	-108.333	male
Mammalia	Soricomorpha	Blarina brevicauda	Terrestrial	14	1933	42.4381	-76.5095	male
Mammalia	Soricomorpha	Blarina brevicauda	Terrestrial	20	1933	42.4381	-76.5095	male
Mammalia	Soricomorpha	Blarina brevicauda	Terrestrial	16	1936	42.4381	-76.5095	male
Mammalia	Soricomorpha	Blarina brevicauda	Terrestrial	23	1936	42.4381	-76.5095	male
Mammalia	Soricomorpha	Blarina brevicauda	Terrestrial	18.9	1937	42.4381	-76.5095	female
Mammalia	Soricomorpha	Blarina brevicauda	Terrestrial	20	1937	42.4381	-76.5095	female
Mammalia	Soricomorpha	Blarina brevicauda	Terrestrial	20.4	1937	42.4381	-76.5095	female
Mammalia	Soricomorpha	Blarina brevicauda	Terrestrial	14.2	1937	42.4381	-76.5095	male
Mammalia	Soricomorpha	Blarina brevicauda	Terrestrial	20	1937	42.4381	-76.5095	male
Mammalia	Soricomorpha	Blarina brevicauda	Terrestrial	20.5	1937	42.4381	-76.5095	male
Mammalia	Soricomorpha	Blarina brevicauda	Terrestrial	21.9	1937	42.4381	-76.5095	male
Mammalia	Soricomorpha	Blarina brevicauda	Terrestrial	25.1	1937	42.4381	-76.5095	male
Mammalia	Soricomorpha	Blarina brevicauda	Terrestrial	11	1938	42.4502	-76.3652	female
Mammalia	Soricomorpha	Blarina brevicauda	Terrestrial	11.5	1938	42.4502	-76.3652	female
Mammalia	Soricomorpha	Blarina brevicauda	Terrestrial	12.5	1938	42.4502	-76.3652	female
Mammalia	Soricomorpha	Blarina brevicauda	Terrestrial	12.7	1938	42.4502	-76.3652	female
Mammalia	Soricomorpha	Blarina brevicauda	Terrestrial	13	1938	42.4502	-76.3652	female
Mammalia	Soricomorpha	Blarina brevicauda	Terrestrial	13.5	1938	42.4502	-76.3652	female
Mammalia	Soricomorpha	Blarina brevicauda	Terrestrial	13.9	1938	42.4502	-76.3652	female
Mammalia	Soricomorpha	Blarina brevicauda	Terrestrial	14	1938	42.4381	-76.5095	female
Mammalia	Soricomorpha	Blarina brevicauda	Terrestrial	14.4	1938	42.4502	-76.3652	female
Mammalia	Soricomorpha	Blarina brevicauda	Terrestrial	15	1938	42.0747	-78.7811	female
Mammalia	Soricomorpha	Blarina brevicauda	Terrestrial	15	1938	42.0747	-78.7811	female
Mammalia	Soricomorpha	Blarina brevicauda	Terrestrial	15	1938	42.4465	-76.451	female
Mammalia	Soricomorpha	Blarina brevicauda	Terrestrial	15	1938	42.4465	-76.451	female
Mammalia	Soricomorpha	Blarina brevicauda	Terrestrial	15	1938	42.4465	-76.451	female
Mammalia	Soricomorpha	Blarina brevicauda	Terrestrial	15	1938	42.4465	-76.451	female
Mammalia	Soricomorpha	Blarina brevicauda	Terrestrial	15	1938	42.4465	-76.451	female
Mammalia	Soricomorpha	Blarina brevicauda	Terrestrial	15	1938	42.4502	-76.3652	female
Mammalia	Soricomorpha	Blarina brevicauda	Terrestrial	15.5	1938	42.4465	-76.451	female
Mammalia	Soricomorpha	Blarina brevicauda	Terrestrial	16	1938	42.0747	-78.7811	female
Mammalia	Soricomorpha	Blarina brevicauda	Terrestrial	16	1938	42.4465	-76.451	female
Mammalia	Soricomorpha	Blarina brevicauda	Terrestrial	16	1938	42.4465	-76.451	female
Mammalia	Soricomorpha	Blarina brevicauda	Terrestrial	16	1938	42.4465	-76.451	female
Mammalia	Soricomorpha	Blarina brevicauda	Terrestrial	16	1938	42.4502	-76.3652	female
Mammalia	Soricomorpha	Blarina brevicauda	Terrestrial	16.5	1938	42.0747	-78.7811	female
Mammalia	Soricomorpha	Blarina brevicauda	Terrestrial	16.5	1938	42.4465	-76.451	female
Mammalia	Soricomorpha	Blarina brevicauda	Terrestrial	17	1938	42.4381	-76.5095	female
Mammalia	Soricomorpha	Blarina brevicauda	Terrestrial	17	1938	42.4465	-76.451	female
Mammalia	Soricomorpha	Blarina brevicauda	Terrestrial	17.5	1938	42.4465	-76.451	female
Mammalia	Soricomorpha	Blarina brevicauda	Terrestrial	17.5	1938	42.4465	-76.451	female
Mammalia	Soricomorpha	Blarina brevicauda	Terrestrial	17.5	1938	42.4465	-76.451	female
Mammalia	Soricomorpha	Blarina brevicauda	Terrestrial	18	1938	42.4381	-76.5095	female
Mammalia	Soricomorpha	Blarina brevicauda	Terrestrial	18	1938	42.4381	-76.5095	female
Mammalia	Soricomorpha	Blarina brevicauda	Terrestrial	18	1938	42.4502	-76.3652	female
Mammalia	Soricomorpha	Blarina brevicauda	Terrestrial	18.5	1938	42.0747	-78.7811	female
Mammalia	Soricomorpha	Blarina brevicauda	Terrestrial	18.5	1938	42.4465	-76.451	female
Mammalia	Soricomorpha	Blarina brevicauda	Terrestrial	18.5	1938	42.4465	-76.451	female
Mammalia	Soricomorpha	Blarina brevicauda	Terrestrial	18.5	1938	42.4465	-76.451	female
Mammalia	Soricomorpha	Blarina brevicauda	Terrestrial	18.5	1938	42.4502	-76.3652	female
Mammalia	Soricomorpha	Blarina brevicauda	Terrestrial	18.5	1938	42.4502	-76.3652	female
Mammalia	Soricomorpha	Blarina brevicauda	Terrestrial	19	1938	42.4465	-76.451	female
Mammalia	Soricomorpha	Blarina brevicauda	Terrestrial	19	1938	42.4465	-76.451	female
Mammalia	Soricomorpha	Blarina brevicauda	Terrestrial	20	1938	42.4465	-76.451	female
Mammalia	Soricomorpha	Blarina brevicauda	Terrestrial	14.4	1938	42.4502	-76.3652	male
Mammalia	Soricomorpha	Blarina brevicauda	Terrestrial	15	1938	42.4502	-76.3652	male
Mammalia	Soricomorpha	Blarina brevicauda	Terrestrial	16	1938	42.0747	-78.7811	male
Mammalia	Soricomorpha	Blarina brevicauda	Terrestrial	16.5	1938	42.4465	-76.451	male
Mammalia	Soricomorpha	Blarina brevicauda	Terrestrial	16.5	1938	42.4502	-76.3652	male
Mammalia	Soricomorpha	Blarina brevicauda	Terrestrial	17	1938	42.0747	-78.7811	male
Mammalia	Soricomorpha	Blarina brevicauda	Terrestrial	17	1938	42.4465	-76.451	male
Mammalia	Soricomorpha	Blarina brevicauda	Terrestrial	17	1938	42.4502	-76.3652	male
Mammalia	Soricomorpha	Blarina brevicauda	Terrestrial	17.2	1938	42.4465	-76.451	male
Mammalia	Soricomorpha	Blarina brevicauda	Terrestrial	17.5	1938	42.0747	-78.7811	male
Mammalia	Soricomorpha	Blarina brevicauda	Terrestrial	17.5	1938	42.4502	-76.3652	male
Mammalia	Soricomorpha	Blarina brevicauda	Terrestrial	17.5	1938	42.4502	-76.3652	male
Mammalia	Soricomorpha	Blarina brevicauda	Terrestrial	17.5	1938	42.4502	-76.3652	male
Mammalia	Soricomorpha	Blarina brevicauda	Terrestrial	18	1938	42.4465	-76.451	male
Mammalia	Soricomorpha	Blarina brevicauda	Terrestrial	18	1938	42.4465	-76.451	male
Mammalia	Soricomorpha	Blarina brevicauda	Terrestrial	18	1938	42.4465	-76.451	male
Mammalia	Soricomorpha	Blarina brevicauda	Terrestrial	18	1938	42.4465	-76.451	male
Mammalia	Soricomorpha	Blarina brevicauda	Terrestrial	18.5	1938	42.4465	-76.451	male
Mammalia	Soricomorpha	Blarina brevicauda	Terrestrial	18.5	1938	42.4465	-76.451	male
Mammalia	Soricomorpha	Blarina brevicauda	Terrestrial	18.5	1938	42.4465	-76.451	male
Mammalia	Soricomorpha	Blarina brevicauda	Terrestrial	18.5	1938	42.4465	-76.451	male
Mammalia	Soricomorpha	Blarina brevicauda	Terrestrial	18.5	1938	42.4465	-76.451	male
Mammalia	Soricomorpha	Blarina brevicauda	Terrestrial	19	1938	42.4381	-76.5095	male
Mammalia	Soricomorpha	Blarina brevicauda	Terrestrial	19	1938	42.4465	-76.451	male
Mammalia	Soricomorpha	Blarina brevicauda	Terrestrial	19	1938	42.4465	-76.451	male
Mammalia	Soricomorpha	Blarina brevicauda	Terrestrial	19.5	1938	42.4465	-76.451	male
Mammalia	Soricomorpha	Blarina brevicauda	Terrestrial	19.5	1938	42.4465	-76.451	male
Mammalia	Soricomorpha	Blarina brevicauda	Terrestrial	20	1938	42.4381	-76.5095	male
Mammalia	Soricomorpha	Blarina brevicauda	Terrestrial	20	1938	42.4465	-76.451	male
Mammalia	Soricomorpha	Blarina brevicauda	Terrestrial	20	1938	42.4465	-76.451	male
Mammalia	Soricomorpha	Blarina brevicauda	Terrestrial	20	1938	42.4465	-76.451	male
Mammalia	Soricomorpha	Blarina brevicauda	Terrestrial	20	1938	42.4465	-76.451	male
Mammalia	Soricomorpha	Blarina brevicauda	Terrestrial	20	1938	42.4465	-76.451	male
Mammalia	Soricomorpha	Blarina brevicauda	Terrestrial	20	1938	42.4465	-76.451	male
Mammalia	Soricomorpha	Blarina brevicauda	Terrestrial	20	1938	42.4465	-76.451	male
Mammalia	Soricomorpha	Blarina brevicauda	Terrestrial	20	1938	42.4465	-76.451	male
Mammalia	Soricomorpha	Blarina brevicauda	Terrestrial	20.9	1938	42.4465	-76.451	male
Mammalia	Soricomorpha	Blarina brevicauda	Terrestrial	21	1938	42.4381	-76.5095	male
Mammalia	Soricomorpha	Blarina brevicauda	Terrestrial	21	1938	42.4465	-76.451	male
Mammalia	Soricomorpha	Blarina brevicauda	Terrestrial	21	1938	42.4465	-76.451	male
Mammalia	Soricomorpha	Blarina brevicauda	Terrestrial	21	1938	42.4465	-76.451	male
Mammalia	Soricomorpha	Blarina brevicauda	Terrestrial	21.5	1938	42.4465	-76.451	male
Mammalia	Soricomorpha	Blarina brevicauda	Terrestrial	22	1938	42.4502	-76.3652	male
Mammalia	Soricomorpha	Blarina brevicauda	Terrestrial	22.5	1938	42.4502	-76.3652	male
Mammalia	Soricomorpha	Blarina brevicauda	Terrestrial	15	1939	42.4502	-76.3652	female
Mammalia	Soricomorpha	Blarina brevicauda	Terrestrial	15.7	1939	42.4465	-76.451	female
Mammalia	Soricomorpha	Blarina brevicauda	Terrestrial	16	1939	42.4502	-76.3652	female
Mammalia	Soricomorpha	Blarina brevicauda	Terrestrial	16.2	1939	42.4514	-76.4767	female
Mammalia	Soricomorpha	Blarina brevicauda	Terrestrial	16.5	1939	42.4502	-76.3652	female
Mammalia	Soricomorpha	Blarina brevicauda	Terrestrial	17.8	1939	42.4502	-76.3652	female
Mammalia	Soricomorpha	Blarina brevicauda	Terrestrial	17.8	1939	42.4502	-76.3652	female
Mammalia	Soricomorpha	Blarina brevicauda	Terrestrial	18	1939	42.4381	-76.5095	female
Mammalia	Soricomorpha	Blarina brevicauda	Terrestrial	19	1939	42.4465	-76.451	female
Mammalia	Soricomorpha	Blarina brevicauda	Terrestrial	6.7	1939	42.4195	-78.4945	male
Mammalia	Soricomorpha	Blarina brevicauda	Terrestrial	10	1939	42.4381	-76.5095	male
Mammalia	Soricomorpha	Blarina brevicauda	Terrestrial	12.5	1939	42.4465	-76.451	male
Mammalia	Soricomorpha	Blarina brevicauda	Terrestrial	15	1939	42.4381	-76.5095	male
Mammalia	Soricomorpha	Blarina brevicauda	Terrestrial	16	1939	42.4502	-76.3652	male
Mammalia	Soricomorpha	Blarina brevicauda	Terrestrial	16	1939	42.4502	-76.3652	male
Mammalia	Soricomorpha	Blarina brevicauda	Terrestrial	19.4	1939	42.4502	-76.3652	male
Mammalia	Soricomorpha	Blarina brevicauda	Terrestrial	19.5	1939	42.4381	-76.5095	male
Mammalia	Soricomorpha	Blarina brevicauda	Terrestrial	20	1939	42.4465	-76.451	male
Mammalia	Soricomorpha	Blarina brevicauda	Terrestrial	21	1939	42.4465	-76.451	male
Mammalia	Soricomorpha	Blarina brevicauda	Terrestrial	21	1939	42.4502	-76.3652	male
Mammalia	Soricomorpha	Blarina brevicauda	Terrestrial	21.1	1939	42.4381	-76.5095	male
Mammalia	Soricomorpha	Blarina brevicauda	Terrestrial	21.5	1939	42.4381	-76.5095	male
Mammalia	Soricomorpha	Blarina brevicauda	Terrestrial	21.5	1939	42.4465	-76.451	male
Mammalia	Soricomorpha	Blarina brevicauda	Terrestrial	22	1939	42.4465	-76.451	male
Mammalia	Soricomorpha	Blarina brevicauda	Terrestrial	22	1939	42.4465	-76.451	male
Mammalia	Soricomorpha	Blarina brevicauda	Terrestrial	22	1939	42.4465	-76.451	male
Mammalia	Soricomorpha	Blarina brevicauda	Terrestrial	24.5	1939	42.4381	-76.5095	male
Mammalia	Soricomorpha	Blarina brevicauda	Terrestrial	21	1940	42.4381	-76.5095	male
Mammalia	Soricomorpha	Blarina brevicauda	Terrestrial	18	1941	42.4381	-76.5095	female
Mammalia	Soricomorpha	Blarina brevicauda	Terrestrial	8.6	1941	42.4514	-76.4767	male
Mammalia	Soricomorpha	Blarina brevicauda	Terrestrial	13.6	1941	42.4465	-76.451	male
Mammalia	Soricomorpha	Blarina brevicauda	Terrestrial	14	1941	42.4381	-76.5095	male
Mammalia	Soricomorpha	Blarina brevicauda	Terrestrial	16	1941	42.4381	-76.5095	male
Mammalia	Soricomorpha	Blarina brevicauda	Terrestrial	17	1941	42.4381	-76.5095	male
Mammalia	Soricomorpha	Blarina brevicauda	Terrestrial	18	1941	42.4381	-76.5095	male
Mammalia	Soricomorpha	Blarina brevicauda	Terrestrial	18	1941	42.4381	-76.5095	male
Mammalia	Soricomorpha	Blarina brevicauda	Terrestrial	19	1941	42.4381	-76.5095	male
Mammalia	Soricomorpha	Blarina brevicauda	Terrestrial	20	1941	42.4381	-76.5095	male
Mammalia	Soricomorpha	Blarina brevicauda	Terrestrial	20	1941	42.4381	-76.5095	male
Mammalia	Soricomorpha	Blarina brevicauda	Terrestrial	24	1941	42.4381	-76.5095	male
Mammalia	Soricomorpha	Blarina brevicauda	Terrestrial	20	1942	42.4381	-76.5095	male
Mammalia	Soricomorpha	Blarina brevicauda	Terrestrial	22	1942	42.4502	-76.3652	male
Mammalia	Soricomorpha	Blarina brevicauda	Terrestrial	22.5	1942	42.4381	-76.5095	male
Mammalia	Soricomorpha	Blarina brevicauda	Terrestrial	23	1942	42.4381	-76.5095	male
Mammalia	Soricomorpha	Blarina brevicauda	Terrestrial	19.5	1945	42.4381	-76.5095	female
Mammalia	Soricomorpha	Blarina brevicauda	Terrestrial	23	1945	42.4381	-76.5095	female
Mammalia	Soricomorpha	Blarina brevicauda	Terrestrial	17.6	1946	42.4381	-76.5095	female
Mammalia	Soricomorpha	Blarina brevicauda	Terrestrial	21	1946	42.4381	-76.5095	male
Mammalia	Soricomorpha	Blarina brevicauda	Terrestrial	22.1	1946	42.6219	-73.8328	male
Mammalia	Soricomorpha	Blarina brevicauda	Terrestrial	22.3	1947	42.4381	-76.5095	female
Mammalia	Soricomorpha	Blarina brevicauda	Terrestrial	19	1947	42.4381	-76.5095	male
Mammalia	Soricomorpha	Blarina brevicauda	Terrestrial	21	1947	42.4465	-76.451	male
Mammalia	Soricomorpha	Blarina brevicauda	Terrestrial	21.5	1947	42.4381	-76.5095	male
Mammalia	Soricomorpha	Blarina brevicauda	Terrestrial	17.5	1948	42.4381	-76.5095	male
Mammalia	Soricomorpha	Blarina brevicauda	Terrestrial	14.4	1950	42.4381	-76.5095	female
Mammalia	Soricomorpha	Blarina brevicauda	Terrestrial	16.5	1953	43.0992	-77.9908	female
Mammalia	Soricomorpha	Blarina brevicauda	Terrestrial	17.4	1953	43.0992	-77.9908	female
Mammalia	Soricomorpha	Blarina brevicauda	Terrestrial	20	1953	43.0992	-77.9908	male
Mammalia	Soricomorpha	Blarina brevicauda	Terrestrial	22	1953	42.4381	-76.5095	male
Mammalia	Soricomorpha	Blarina brevicauda	Terrestrial	23	1953	42.4381	-76.5095	male
Mammalia	Soricomorpha	Blarina brevicauda	Terrestrial	25	1953	42.4381	-76.5095	male
Mammalia	Soricomorpha	Blarina brevicauda	Terrestrial	25	1953	42.4381	-76.5095	male
Mammalia	Soricomorpha	Blarina brevicauda	Terrestrial	25	1953	42.4381	-76.5095	male
Mammalia	Soricomorpha	Blarina brevicauda	Terrestrial	25	1953	42.4381	-76.5095	male
Mammalia	Soricomorpha	Blarina brevicauda	Terrestrial	25	1953	42.4381	-76.5095	male
Mammalia	Soricomorpha	Blarina brevicauda	Terrestrial	25	1953	42.4381	-76.5095	male
Mammalia	Soricomorpha	Blarina brevicauda	Terrestrial	25	1953	42.4381	-76.5095	male
Mammalia	Soricomorpha	Blarina brevicauda	Terrestrial	25	1953	42.4381	-76.5095	male
Mammalia	Soricomorpha	Blarina brevicauda	Terrestrial	25	1953	42.4381	-76.5095	male
Mammalia	Soricomorpha	Blarina brevicauda	Terrestrial	25	1953	42.4381	-76.5095	male
Mammalia	Soricomorpha	Blarina brevicauda	Terrestrial	25	1953	42.4381	-76.5095	male
Mammalia	Soricomorpha	Blarina brevicauda	Terrestrial	25	1953	42.4381	-76.5095	male
Mammalia	Soricomorpha	Blarina brevicauda	Terrestrial	25	1953	42.4381	-76.5095	male
Mammalia	Soricomorpha	Blarina brevicauda	Terrestrial	25	1953	42.4381	-76.5095	male
Mammalia	Soricomorpha	Blarina brevicauda	Terrestrial	25	1953	42.4381	-76.5095	male
Mammalia	Soricomorpha	Blarina brevicauda	Terrestrial	25	1953	42.4381	-76.5095	male
Mammalia	Soricomorpha	Blarina brevicauda	Terrestrial	25	1953	42.4381	-76.5095	male
Mammalia	Soricomorpha	Blarina brevicauda	Terrestrial	8.8	1954	37.1683	-89.352	female
Mammalia	Soricomorpha	Blarina brevicauda	Terrestrial	9.9	1954	37.1683	-89.352	male
Mammalia	Soricomorpha	Blarina brevicauda	Terrestrial	18.5	1954	42.4381	-76.5095	male
Mammalia	Soricomorpha	Blarina brevicauda	Terrestrial	18.2	1955	43.1746	-75.9342	female
Mammalia	Soricomorpha	Blarina brevicauda	Terrestrial	14.5	1955	43.1746	-75.9342	male
Mammalia	Soricomorpha	Blarina brevicauda	Terrestrial	20.7	1955	43.1746	-75.9342	male
Mammalia	Soricomorpha	Blarina brevicauda	Terrestrial	19.5	1958	42.4668	-76.4913	male
Mammalia	Soricomorpha	Blarina brevicauda	Terrestrial	15	1959	42.4465	-76.451	female
Mammalia	Soricomorpha	Blarina brevicauda	Terrestrial	16.3	1959	42.4465	-76.451	female
Mammalia	Soricomorpha	Blarina brevicauda	Terrestrial	17.7	1959	42.4465	-76.451	female
Mammalia	Soricomorpha	Blarina brevicauda	Terrestrial	18.5	1959	42.4465	-76.451	female
Mammalia	Soricomorpha	Blarina brevicauda	Terrestrial	21	1959	42.4465	-76.451	female
Mammalia	Soricomorpha	Blarina brevicauda	Terrestrial	14	1959	42.4465	-76.451	male
Mammalia	Soricomorpha	Blarina brevicauda	Terrestrial	16.2	1959	42.4465	-76.451	male
Mammalia	Soricomorpha	Blarina brevicauda	Terrestrial	16.3	1959	42.4465	-76.451	male
Mammalia	Soricomorpha	Blarina brevicauda	Terrestrial	16.8	1959	42.4465	-76.451	male
Mammalia	Soricomorpha	Blarina brevicauda	Terrestrial	17.3	1959	42.4465	-76.451	male
Mammalia	Soricomorpha	Blarina brevicauda	Terrestrial	17.8	1959	42.4465	-76.451	male
Mammalia	Soricomorpha	Blarina brevicauda	Terrestrial	18.1	1959	42.4465	-76.451	male
Mammalia	Soricomorpha	Blarina brevicauda	Terrestrial	18.3	1959	42.4465	-76.451	male
Mammalia	Soricomorpha	Blarina brevicauda	Terrestrial	18.8	1959	42.4465	-76.451	male
Mammalia	Soricomorpha	Blarina brevicauda	Terrestrial	19.7	1959	42.4465	-76.451	male
Mammalia	Soricomorpha	Blarina brevicauda	Terrestrial	20.7	1959	42.4465	-76.451	male
Mammalia	Soricomorpha	Blarina brevicauda	Terrestrial	21.6	1959	42.4465	-76.451	male
Mammalia	Soricomorpha	Blarina brevicauda	Terrestrial	15.7	1969	36.1833	-82.0667	female
Mammalia	Soricomorpha	Blarina brevicauda	Terrestrial	15.5	1975	42.4381	-76.5095	male
Mammalia	Soricomorpha	Blarina brevicauda	Terrestrial	17.3	1975	42.9492	-76.6011	male
Mammalia	Soricomorpha	Blarina brevicauda	Terrestrial	18.2	1975	42.9492	-76.6011	male
Mammalia	Soricomorpha	Blarina brevicauda	Terrestrial	17.6	1976	42.2737	-76.6414	female
Mammalia	Soricomorpha	Blarina brevicauda	Terrestrial	18.6	1976	42.2737	-76.6414	female
Mammalia	Soricomorpha	Blarina brevicauda	Terrestrial	19.9	1976	42.2737	-76.6414	female
Mammalia	Soricomorpha	Blarina brevicauda	Terrestrial	21	1976	42.2737	-76.6414	female
Mammalia	Soricomorpha	Blarina brevicauda	Terrestrial	15.4	1978	42.4502	-76.3652	female
Mammalia	Soricomorpha	Blarina brevicauda	Terrestrial	15.6	1978	42.4502	-76.3652	male
Mammalia	Soricomorpha	Blarina brevicauda	Terrestrial	10	1979	42.2737	-76.6414	female
Mammalia	Soricomorpha	Blarina brevicauda	Terrestrial	12.5	1980	42.2737	-76.6414	female
Mammalia	Soricomorpha	Blarina brevicauda	Terrestrial	14.5	1980	38.6562	-90.3574	female
Mammalia	Soricomorpha	Blarina brevicauda	Terrestrial	12.6	1981	40.1657	-79.2656	female
Mammalia	Soricomorpha	Blarina brevicauda	Terrestrial	13.1	1981	38.6562	-90.3574	female
Mammalia	Soricomorpha	Blarina brevicauda	Terrestrial	15.6	1981	40.1657	-79.2656	female
Mammalia	Soricomorpha	Blarina brevicauda	Terrestrial	14.2	1981	38.6569	-90.3571	male
Mammalia	Soricomorpha	Blarina brevicauda	Terrestrial	14.8	1981	39.0656	-90.9625	male
Mammalia	Soricomorpha	Blarina brevicauda	Terrestrial	15	1981	38.6569	-90.3571	male
Mammalia	Soricomorpha	Blarina brevicauda	Terrestrial	16.18	1985	46.5323	-87.4718	male
Mammalia	Soricomorpha	Blarina brevicauda	Terrestrial	16.18	1985	46.5323	-87.4718	male
Mammalia	Soricomorpha	Blarina brevicauda	Terrestrial	18.5	1988	42.2737	-76.6414	male
Mammalia	Soricomorpha	Blarina brevicauda	Terrestrial	14	1991	43.3631	-76.5789	female
Mammalia	Soricomorpha	Blarina brevicauda	Terrestrial	14	1991	43.3631	-76.5789	female
Mammalia	Soricomorpha	Blarina brevicauda	Terrestrial	15	1991	43.3631	-76.5789	female
Mammalia	Soricomorpha	Blarina brevicauda	Terrestrial	15	1991	43.3631	-76.5789	female
Mammalia	Soricomorpha	Blarina brevicauda	Terrestrial	15	1991	43.3631	-76.5789	female
Mammalia	Soricomorpha	Blarina brevicauda	Terrestrial	15	1991	43.3631	-76.5789	female
Mammalia	Soricomorpha	Blarina brevicauda	Terrestrial	16	1991	43.3631	-76.5789	female
Mammalia	Soricomorpha	Blarina brevicauda	Terrestrial	16	1991	43.3631	-76.5789	female
Mammalia	Soricomorpha	Blarina brevicauda	Terrestrial	16	1991	43.3631	-76.5789	female
Mammalia	Soricomorpha	Blarina brevicauda	Terrestrial	16.2	1991	43.3631	-76.5789	female
Mammalia	Soricomorpha	Blarina brevicauda	Terrestrial	17	1991	43.3631	-76.5789	female
Mammalia	Soricomorpha	Blarina brevicauda	Terrestrial	20	1991	42.2737	-76.6414	female
Mammalia	Soricomorpha	Blarina brevicauda	Terrestrial	16	1991	43.3631	-76.5789	male
Mammalia	Soricomorpha	Blarina brevicauda	Terrestrial	19	1991	43.3631	-76.5789	male
Mammalia	Soricomorpha	Blarina brevicauda	Terrestrial	19	1991	43.3631	-76.5789	male
Mammalia	Soricomorpha	Blarina brevicauda	Terrestrial	20	1991	43.3631	-76.5789	male
Mammalia	Soricomorpha	Blarina brevicauda	Terrestrial	19.5	1992	42.2827	-76.6344	male
Mammalia	Soricomorpha	Blarina brevicauda	Terrestrial	20.6	1992	42.2827	-76.6344	male
Mammalia	Soricomorpha	Blarina brevicauda	Terrestrial	12	1993	42.0383	-78.7133	female
Mammalia	Soricomorpha	Blarina brevicauda	Terrestrial	12	1993	42.0383	-78.7133	female
Mammalia	Soricomorpha	Blarina brevicauda	Terrestrial	12	1993	45.21	-81.4483	female
Mammalia	Soricomorpha	Blarina brevicauda	Terrestrial	14	1993	42.0383	-78.7133	female
Mammalia	Soricomorpha	Blarina brevicauda	Terrestrial	14	1993	45.21	-81.4483	female
Mammalia	Soricomorpha	Blarina brevicauda	Terrestrial	15	1993	42.0383	-78.7133	female
Mammalia	Soricomorpha	Blarina brevicauda	Terrestrial	15	1993	43.3631	-76.5739	female
Mammalia	Soricomorpha	Blarina brevicauda	Terrestrial	15	1993	45.21	-81.4483	female
Mammalia	Soricomorpha	Blarina brevicauda	Terrestrial	15	1993	46.0233	-78.62	female
Mammalia	Soricomorpha	Blarina brevicauda	Terrestrial	16	1993	43.3631	-76.5739	female
Mammalia	Soricomorpha	Blarina brevicauda	Terrestrial	16	1993	43.3631	-76.5739	female
Mammalia	Soricomorpha	Blarina brevicauda	Terrestrial	17	1993	46.0233	-78.62	female
Mammalia	Soricomorpha	Blarina brevicauda	Terrestrial	19	1993	46.0233	-78.62	female
Mammalia	Soricomorpha	Blarina brevicauda	Terrestrial	12	1993	42.0383	-78.7133	male
Mammalia	Soricomorpha	Blarina brevicauda	Terrestrial	13	1993	42.0383	-78.7133	male
Mammalia	Soricomorpha	Blarina brevicauda	Terrestrial	13	1993	45.21	-81.4483	male
Mammalia	Soricomorpha	Blarina brevicauda	Terrestrial	14	1993	46.0233	-78.62	male
Mammalia	Soricomorpha	Blarina brevicauda	Terrestrial	15	1993	42.0383	-78.7133	male
Mammalia	Soricomorpha	Blarina brevicauda	Terrestrial	15	1993	42.0383	-78.7133	male
Mammalia	Soricomorpha	Blarina brevicauda	Terrestrial	15	1993	42.0383	-78.7133	male
Mammalia	Soricomorpha	Blarina brevicauda	Terrestrial	16	1993	43.7033	-75.5433	male
Mammalia	Soricomorpha	Blarina brevicauda	Terrestrial	18	1993	43.3631	-76.5739	male
Mammalia	Soricomorpha	Blarina brevicauda	Terrestrial	18	1993	46.0233	-78.62	male
Mammalia	Soricomorpha	Blarina brevicauda	Terrestrial	21	1993	46.0233	-78.62	male
Mammalia	Soricomorpha	Blarina brevicauda	Terrestrial	12	1997	48.21	-82.745	female
Mammalia	Soricomorpha	Blarina brevicauda	Terrestrial	14	1997	48.21	-82.745	female
Mammalia	Soricomorpha	Blarina brevicauda	Terrestrial	14	1997	48.21	-82.745	female
Mammalia	Soricomorpha	Blarina brevicauda	Terrestrial	15	1997	46.4333	-82.655	female
Mammalia	Soricomorpha	Blarina brevicauda	Terrestrial	15	1997	46.4333	-82.655	female
Mammalia	Soricomorpha	Blarina brevicauda	Terrestrial	15	1997	46.4333	-82.655	female
Mammalia	Soricomorpha	Blarina brevicauda	Terrestrial	15	1997	46.59	-82.7233	female
Mammalia	Soricomorpha	Blarina brevicauda	Terrestrial	15	1997	46.59	-82.7233	female
Mammalia	Soricomorpha	Blarina brevicauda	Terrestrial	18	1997	46.4333	-82.655	female
Mammalia	Soricomorpha	Blarina brevicauda	Terrestrial	15	1997	46.4333	-82.655	male
Mammalia	Soricomorpha	Blarina brevicauda	Terrestrial	19	1997	46.4333	-82.655	male
Mammalia	Soricomorpha	Blarina brevicauda	Terrestrial	20	1997	48.21	-82.745	male
Mammalia	Soricomorpha	Blarina brevicauda	Terrestrial	22	1997	46.4333	-82.655	male
Mammalia	Soricomorpha	Blarina brevicauda	Terrestrial	12.42	1998	43.6761	72.061	female
Mammalia	Soricomorpha	Blarina brevicauda	Terrestrial	16.43	1998	43.6761	-72.061	female
Mammalia	Soricomorpha	Blarina brevicauda	Terrestrial	18.71	1998	43.6791	-72.061	female
Mammalia	Soricomorpha	Blarina brevicauda	Terrestrial	22	1998	43.7467	-98.9581	female
Mammalia	Soricomorpha	Blarina brevicauda	Terrestrial	22	1998	44.2014	-92.6461	female
Mammalia	Soricomorpha	Blarina brevicauda	Terrestrial	24	1998	43.7467	-98.9581	female
Mammalia	Soricomorpha	Blarina brevicauda	Terrestrial	24.5	1998	43.7467	-98.9581	female
Mammalia	Soricomorpha	Blarina brevicauda	Terrestrial	25	1998	43.7467	-98.9581	female
Mammalia	Soricomorpha	Blarina brevicauda	Terrestrial	25.5	1998	43.7467	-98.9581	female
Mammalia	Soricomorpha	Blarina brevicauda	Terrestrial	26	1998	43.7467	-98.9581	female
Mammalia	Soricomorpha	Blarina brevicauda	Terrestrial	27	1998	44.2014	-92.6461	female
Mammalia	Soricomorpha	Blarina brevicauda	Terrestrial	28	1998	44.2014	-92.6461	female
Mammalia	Soricomorpha	Blarina brevicauda	Terrestrial	20	1998	44.2014	-92.6461	male
Mammalia	Soricomorpha	Blarina brevicauda	Terrestrial	22	1998	43.5905	-75.7641	male
Mammalia	Soricomorpha	Blarina brevicauda	Terrestrial	23	1998	43.7467	-98.9581	male
Mammalia	Soricomorpha	Blarina brevicauda	Terrestrial	23	1998	43.7467	-98.9581	male
Mammalia	Soricomorpha	Blarina brevicauda	Terrestrial	24	1998	43.7467	-98.9581	male
Mammalia	Soricomorpha	Blarina brevicauda	Terrestrial	24	1998	43.7467	-98.9581	male
Mammalia	Soricomorpha	Blarina brevicauda	Terrestrial	27	1998	44.2014	-92.6461	male
Mammalia	Soricomorpha	Blarina brevicauda	Terrestrial	28	1998	43.7467	-98.9581	male
Mammalia	Soricomorpha	Blarina brevicauda	Terrestrial	29	1998	44.2014	-92.6461	male
Mammalia	Soricomorpha	Blarina brevicauda	Terrestrial	17	2000	46.5733	-73.88	female
Mammalia	Soricomorpha	Blarina brevicauda	Terrestrial	20	2000	46.5733	-73.88	female
Mammalia	Soricomorpha	Blarina brevicauda	Terrestrial	21	2000	46.5733	-73.88	male
Mammalia	Soricomorpha	Blarina brevicauda	Terrestrial	21.4	2000	43.001	-74.3647	male
Mammalia	Soricomorpha	Blarina brevicauda	Terrestrial	10.92	2001	38.317	-82.454	female
Mammalia	Soricomorpha	Blarina brevicauda	Terrestrial	13.01	2001	35.3468	-84.0611	female
Mammalia	Soricomorpha	Blarina brevicauda	Terrestrial	14.1	2001	41.1768	-81.6493	female
Mammalia	Soricomorpha	Blarina brevicauda	Terrestrial	14.37	2001	41.1768	-81.6493	female
Mammalia	Soricomorpha	Blarina brevicauda	Terrestrial	14.4	2001	41.1768	-81.6493	female
Mammalia	Soricomorpha	Blarina brevicauda	Terrestrial	16.73	2001	41.1767	-81.6494	female
Mammalia	Soricomorpha	Blarina brevicauda	Terrestrial	11.92	2001	38.317	-82.454	male
Mammalia	Soricomorpha	Blarina brevicauda	Terrestrial	12.9	2001	39.0489	-95.1947	male
Mammalia	Soricomorpha	Blarina brevicauda	Terrestrial	14.46	2001	38.317	-82.454	male
Mammalia	Soricomorpha	Blarina brevicauda	Terrestrial	15.4	2001	35.3468	-84.0611	male
Mammalia	Soricomorpha	Blarina brevicauda	Terrestrial	16	2003	42.7171	-73.2792	female
Mammalia	Soricomorpha	Blarina brevicauda	Terrestrial	17.5	2004	41.3535	-89.5713	female
Mammalia	Soricomorpha	Blarina brevicauda	Terrestrial	17.5	2004	41.3535	-89.5713	female
Mammalia	Soricomorpha	Blarina brevicauda	Terrestrial	15	2004	47.1016	-75.1017	male
Mammalia	Soricomorpha	Blarina brevicauda	Terrestrial	15	2005	45.7861	-65.2474	female
Mammalia	Soricomorpha	Blarina brevicauda	Terrestrial	13	2005	45.7861	-65.2474	male
Mammalia	Soricomorpha	Blarina brevicauda	Terrestrial	15	2005	45.2217	-62.5985	male
Mammalia	Soricomorpha	Blarina brevicauda	Terrestrial	17	2005	45.2217	-62.5985	male
Mammalia	Soricomorpha	Blarina brevicauda	Terrestrial	15	2007	45.9833	-79.7	male
Mammalia	Soricomorpha	Blarina brevicauda	Terrestrial	11	2008	39.0489	-95.1947	female
Mammalia	Soricomorpha	Blarina brevicauda	Terrestrial	12.5	2008	39.0489	-95.1947	female
Mammalia	Soricomorpha	Blarina brevicauda	Terrestrial	12.5	2008	39.0489	-95.1947	female
Mammalia	Soricomorpha	Blarina brevicauda	Terrestrial	15	2008	39.0489	-95.1947	female
Mammalia	Soricomorpha	Blarina brevicauda	Terrestrial	13	2008	39.0489	-95.1947	male
Mammalia	Soricomorpha	Blarina brevicauda	Terrestrial	16	2008	39.0489	-95.1947	male
Mammalia	Soricomorpha	Blarina brevicauda	Terrestrial	13	2009	43.595	-73.685	female
Mammalia	Soricomorpha	Blarina brevicauda	Terrestrial	14	2009	43.595	-73.685	female
Mammalia	Soricomorpha	Blarina brevicauda	Terrestrial	14	2009	43.595	-73.685	female
Mammalia	Soricomorpha	Blarina brevicauda	Terrestrial	15	2009	43.595	-73.685	female
Mammalia	Soricomorpha	Blarina brevicauda	Terrestrial	15	2009	43.595	-73.685	female
Mammalia	Soricomorpha	Blarina brevicauda	Terrestrial	16	2009	43.595	-73.685	female
Mammalia	Soricomorpha	Blarina brevicauda	Terrestrial	16	2009	43.595	-73.685	female
Mammalia	Soricomorpha	Blarina brevicauda	Terrestrial	16	2009	44.8401	-72.5251	female
Mammalia	Soricomorpha	Blarina brevicauda	Terrestrial	15	2009	44.8401	-72.5251	male
Mammalia	Soricomorpha	Blarina brevicauda	Terrestrial	15	2009	44.8401	-72.5251	male
Mammalia	Soricomorpha	Blarina brevicauda	Terrestrial	16	2009	43.595	-73.685	male
Mammalia	Soricomorpha	Blarina brevicauda	Terrestrial	16	2009	43.595	-73.685	male
Mammalia	Soricomorpha	Blarina brevicauda	Terrestrial	16	2009	44.8401	-72.5251	male
Mammalia	Soricomorpha	Blarina brevicauda	Terrestrial	17	2009	43.595	-73.685	male
Mammalia	Soricomorpha	Blarina brevicauda	Terrestrial	17	2009	43.595	-73.685	male
Mammalia	Soricomorpha	Blarina brevicauda	Terrestrial	24	2010	42.335	-73.083	female
Mammalia	Soricomorpha	Blarina brevicauda	Terrestrial	21.8	2011	44.4941	-91.1023	male
Mammalia	Soricomorpha	Blarina brevicauda	Terrestrial	25	2011	43.0795	-90.415	male
Mammalia	Soricomorpha	Blarina brevicauda	Terrestrial	26	2011	44.7222	-90.1828	male
Mammalia	Soricomorpha	Blarina brevicauda	Terrestrial	28	2011	43.021	-89.9926	male
Mammalia	Soricomorpha	Blarina brevicauda	Terrestrial	19.3	2012	46.4675	-87.202	female
Mammalia	Soricomorpha	Blarina brevicauda	Terrestrial	18.1	2012	42.1597	-76.3764	male
Mammalia	Soricomorpha	Blarina brevicauda	Terrestrial	15.8	2013	43.9345	-74.8287	female
Mammalia	Soricomorpha	Blarina brevicauda	Terrestrial	19.4	2013	46.324	-87.6618	female
Mammalia	Soricomorpha	Blarina brevicauda	Terrestrial	17.5	2013	43.934	-74.8366	male
Mammalia	Soricomorpha	Blarina brevicauda	Terrestrial	25.4	2013	46.3212	-87.6635	male
Aves	Anseriformes	Branta canadensis	Aquatic	3700	1919	56.5897	-132.426	female
Aves	Anseriformes	Branta canadensis	Aquatic	5000	1919	56.5897	-132.426	male
Aves	Anseriformes	Branta canadensis	Aquatic	1194.1	1923	39.362	-121.887	female
Aves	Anseriformes	Branta canadensis	Aquatic	1247.4	1923	39.362	-121.887	female
Aves	Anseriformes	Branta canadensis	Aquatic	1856.93	1923	39.362	-121.887	female
Aves	Anseriformes	Branta canadensis	Aquatic	908.051	1923	39.362	-121.887	male
Aves	Anseriformes	Branta canadensis	Aquatic	1365.9	1923	39.362	-121.887	male
Aves	Anseriformes	Branta canadensis	Aquatic	1701	1923	39.362	-121.887	male
Aves	Anseriformes	Branta canadensis	Aquatic	3883.95	1924	39.4607	-121.87	male
Aves	Anseriformes	Branta canadensis	Aquatic	1460.03	1925	39.4674	-121.827	female
Aves	Anseriformes	Branta canadensis	Aquatic	1757.7	1925	39.362	-121.887	female
Aves	Anseriformes	Branta canadensis	Aquatic	2381.4	1927	49.4167	-120	male
Aves	Anseriformes	Branta canadensis	Aquatic	2835	1927	49.4167	-120	male
Aves	Anseriformes	Branta canadensis	Aquatic	1134	1928	40.3401	-122.055	male
Aves	Anseriformes	Branta canadensis	Aquatic	3855.6	1929	40.21	-115.5	female
Aves	Anseriformes	Branta canadensis	Aquatic	3855.6	1929	50.2333	-119.35	male
Aves	Anseriformes	Branta canadensis	Aquatic	4195.8	1929	40.21	-115.5	male
Aves	Anseriformes	Branta canadensis	Aquatic	1927.8	1933	49.75	-119.733	male
Aves	Anseriformes	Branta canadensis	Aquatic	3005.1	1935	49.75	-119.733	female
Aves	Anseriformes	Branta canadensis	Aquatic	2891.7	1935	49.75	-119.733	male
Aves	Anseriformes	Branta canadensis	Aquatic	1147.5	1936	39.3194	-121.814	female
Aves	Anseriformes	Branta canadensis	Aquatic	1526.6	1936	39.3194	-121.814	female
Aves	Anseriformes	Branta canadensis	Aquatic	963.9	1936	50.4695	-127.8	female
Aves	Anseriformes	Branta canadensis	Aquatic	966.3	1936	39.3194	-121.814	male
Aves	Anseriformes	Branta canadensis	Aquatic	1268.4	1936	39.3194	-121.814	male
Aves	Anseriformes	Branta canadensis	Aquatic	1425.2	1936	39.3194	-121.814	male
Aves	Anseriformes	Branta canadensis	Aquatic	1940	1936	39.3194	-121.814	male
Aves	Anseriformes	Branta canadensis	Aquatic	1190.7	1936	50.4695	-127.8	male
Aves	Anseriformes	Branta canadensis	Aquatic	1474.2	1940	39.3211	-118.703	female
Aves	Anseriformes	Branta canadensis	Aquatic	4536	1940	39.3211	-118.703	male
Aves	Anseriformes	Branta canadensis	Aquatic	1701	1940	39.3211	-118.703	male
Aves	Anseriformes	Branta canadensis	Aquatic	3175.2	1941	39.5458	-118.902	female
Aves	Anseriformes	Branta canadensis	Aquatic	3175.2	1941	39.5458	-118.902	female
Aves	Anseriformes	Branta canadensis	Aquatic	4082.4	1941	39.5458	-118.902	male
Aves	Anseriformes	Branta canadensis	Aquatic	3515.4	1942	39.5253	-118.876	male
Aves	Anseriformes	Branta canadensis	Aquatic	4309.2	1942	39.5253	-118.876	male
Aves	Anseriformes	Branta canadensis	Aquatic	5896.8	1944	39.6672	-118.657	male
Aves	Anseriformes	Branta canadensis	Aquatic	680.4	1947	39.3397	-118.705	male
Aves	Anseriformes	Branta canadensis	Aquatic	5329.8	1948	41.3956	-120.46	male
Aves	Anseriformes	Branta canadensis	Aquatic	520	1957	68.9142	-164.632	female
Aves	Anseriformes	Branta canadensis	Aquatic	724	1957	68.9142	-164.632	female
Aves	Anseriformes	Branta canadensis	Aquatic	1910	1957	68.9142	-164.632	female
Aves	Anseriformes	Branta canadensis	Aquatic	1600	1958	37.0605	-120.848	male
Aves	Anseriformes	Branta canadensis	Aquatic	2162	1958	68.9142	-164.632	male
Aves	Anseriformes	Branta canadensis	Aquatic	2340	1959	61.0561	-149.797	female
Aves	Anseriformes	Branta canadensis	Aquatic	2656	1959	61.0561	-149.797	female
Aves	Anseriformes	Branta canadensis	Aquatic	2818	1959	61.0561	-149.797	male
Aves	Anseriformes	Branta canadensis	Aquatic	2888	1960	60.1745	-151.997	female
Aves	Anseriformes	Branta canadensis	Aquatic	3093	1960	61.1406	-149.962	female
Aves	Anseriformes	Branta canadensis	Aquatic	2251	1960	68.9142	-164.632	male
Aves	Anseriformes	Branta canadensis	Aquatic	3688	1960	60.1745	-151.997	male
Aves	Anseriformes	Branta canadensis	Aquatic	132	1961	68.4047	-165.861	female
Aves	Anseriformes	Branta canadensis	Aquatic	145	1961	68.4047	-165.861	female
Aves	Anseriformes	Branta canadensis	Aquatic	171.4	1961	68.4047	-165.861	female
Aves	Anseriformes	Branta canadensis	Aquatic	1750	1961	68.4047	-165.861	female
Aves	Anseriformes	Branta canadensis	Aquatic	1800	1961	68.4047	-165.861	female
Aves	Anseriformes	Branta canadensis	Aquatic	75.4	1961	68.4047	-165.861	male
Aves	Anseriformes	Branta canadensis	Aquatic	208.5	1961	68.4047	-165.861	male
Aves	Anseriformes	Branta canadensis	Aquatic	253.8	1961	68.4047	-165.861	male
Aves	Anseriformes	Branta canadensis	Aquatic	2000	1961	68.4047	-165.861	male
Aves	Anseriformes	Branta canadensis	Aquatic	2500	1961	68.4047	-165.861	male
Aves	Anseriformes	Branta canadensis	Aquatic	2870	1975	60.0963	-166.223	female
Aves	Anseriformes	Branta canadensis	Aquatic	1800	1978	60.0963	-166.223	male
Aves	Anseriformes	Branta canadensis	Aquatic	3908	1990	40.1017	-105.236	male
Aves	Anseriformes	Branta canadensis	Aquatic	4050	1991	40.1039	-105.189	female
Aves	Anseriformes	Branta canadensis	Aquatic	2730	1993	42.5052	-76.4646	female
Aves	Anseriformes	Branta canadensis	Aquatic	4500	1994	42.5052	-76.4646	female
Aves	Anseriformes	Branta canadensis	Aquatic	2550	1997	61.1742	-149.904	female
Aves	Anseriformes	Branta canadensis	Aquatic	2586	1997	60.351	-145.42	female
Aves	Anseriformes	Branta canadensis	Aquatic	3148	1997	60.351	-145.42	female
Aves	Anseriformes	Branta canadensis	Aquatic	3186	1997	60.351	-145.42	female
Aves	Anseriformes	Branta canadensis	Aquatic	1475	1998	52.33	175.83	male
Aves	Anseriformes	Branta canadensis	Aquatic	3050	1998	64.857	-147.804	male
Aves	Anseriformes	Branta canadensis	Aquatic	1650.5	1999	42.5372	-76.5498	female
Aves	Anseriformes	Branta canadensis	Aquatic	1000	2001	52.33	175.83	female
Aves	Anseriformes	Branta canadensis	Aquatic	1950	2001	52.33	175.83	male
Aves	Anseriformes	Branta canadensis	Aquatic	1400	2002	52.8275	173.206	female
Aves	Anseriformes	Branta canadensis	Aquatic	2150	2002	52.7373	173.907	female
Aves	Anseriformes	Branta canadensis	Aquatic	2290	2002	55.2227	-162.66	female
Aves	Anseriformes	Branta canadensis	Aquatic	1725	2002	52.7373	173.907	male
Aves	Anseriformes	Branta canadensis	Aquatic	1900	2002	52.8275	173.206	male
Aves	Anseriformes	Branta canadensis	Aquatic	2400	2004	55.2227	-162.66	female
Aves	Anseriformes	Branta canadensis	Aquatic	2800	2004	55.2227	-162.66	female
Aves	Anseriformes	Branta canadensis	Aquatic	167	2004	37.7615	-121.96	male
Aves	Anseriformes	Branta canadensis	Aquatic	2400	2004	55.2227	-162.66	male
Aves	Anseriformes	Branta canadensis	Aquatic	1830	2008	55.2227	-162.66	female
Aves	Anseriformes	Branta canadensis	Aquatic	3007	2008	36.7494	-108.413	female
Aves	Anseriformes	Branta canadensis	Aquatic	1800	2008	55.8102	-155.731	male
Aves	Anseriformes	Branta canadensis	Aquatic	4650	2010	58.3449	-134.555	male
Aves	Anseriformes	Branta canadensis	Aquatic	2720	2011	40.2276	-105.275	female
Aves	Anseriformes	Branta canadensis	Aquatic	1760	2011	61.5988	-149.171	male
Aves	Anseriformes	Branta canadensis	Aquatic	2580	2011	39.9874	-105.112	male
Aves	Anseriformes	Branta canadensis	Aquatic	6300	2011	39.6948	-104.71	male
Aves	Anseriformes	Branta canadensis	Aquatic	2094	2012	36.6112	-108.203	female
Aves	Anseriformes	Branta canadensis	Aquatic	2460	2012	40.2177	-105.102	female
Aves	Anseriformes	Branta canadensis	Aquatic	3420	2012	36.6112	-108.203	female
Aves	Anseriformes	Branta canadensis	Aquatic	2.58	2012	39.7832	-105.049	male
Aves	Anseriformes	Branta canadensis	Aquatic	2447	2012	36.6112	-108.203	male
Aves	Anseriformes	Branta canadensis	Aquatic	3620	2012	40.1235	-105.106	male
Aves	Anseriformes	Branta canadensis	Aquatic	3780	2012	40.202	-105.117	male
Aves	Anseriformes	Branta canadensis	Aquatic	1980	2013	40.1609	-104.986	female
Aves	Anseriformes	Branta canadensis	Aquatic	2648	2013	36.6112	-108.203	female
Aves	Anseriformes	Branta canadensis	Aquatic	2560	2013	40.1669	-105.131	male
Aves	Anseriformes	Branta canadensis	Aquatic	3720	2013	40.1597	-105.131	male
Aves	Anseriformes	Branta canadensis	Aquatic	3740	2013	40.1597	-105.131	male
Aves	Anseriformes	Branta canadensis	Aquatic	3808	2013	36.7318	-108.337	male
Aves	Anseriformes	Branta canadensis	Aquatic	4560	2013	40.1597	-105.141	male
Aves	Strigiformes	Bubo virginianus	Terrestrial	1165	1915	37.7535	-120.106	female
Aves	Strigiformes	Bubo virginianus	Terrestrial	890	1916	37.7917	-120.092	male
Aves	Strigiformes	Bubo virginianus	Terrestrial	1176	1917	37.712	-119.195	female
Aves	Strigiformes	Bubo virginianus	Terrestrial	801	1917	36.5877	-117.466	female
Aves	Strigiformes	Bubo virginianus	Terrestrial	1017.7	1917	44.5647	-123.261	male
Aves	Strigiformes	Bubo virginianus	Terrestrial	1174.5	1918	36.1333	-120.748	female
Aves	Strigiformes	Bubo virginianus	Terrestrial	1298	1918	37.8678	-122.245	female
Aves	Strigiformes	Bubo virginianus	Terrestrial	1329.05	1919	37.8698	-122.272	female
Aves	Strigiformes	Bubo virginianus	Terrestrial	990.8	1919	37.7563	-120.112	male
Aves	Strigiformes	Bubo virginianus	Terrestrial	1122.6	1920	41.4205	-120.685	female
Aves	Strigiformes	Bubo virginianus	Terrestrial	1340	1920	37.5208	-120.438	female
Aves	Strigiformes	Bubo virginianus	Terrestrial	1273.2	1921	55.25	-127.667	female
Aves	Strigiformes	Bubo virginianus	Terrestrial	1100	1921	55.25	-127.667	male
Aves	Strigiformes	Bubo virginianus	Terrestrial	1668	1922	40.651	-120.766	female
Aves	Strigiformes	Bubo virginianus	Terrestrial	1400	1922	40.7311	-122.941	female
Aves	Strigiformes	Bubo virginianus	Terrestrial	1220	1923	40.6709	-120.79	female
Aves	Strigiformes	Bubo virginianus	Terrestrial	1180	1923	40.6709	-120.79	male
Aves	Strigiformes	Bubo virginianus	Terrestrial	887.8	1923	40.7311	-122.941	male
Aves	Strigiformes	Bubo virginianus	Terrestrial	1466	1924	59.5667	-133.7	female
Aves	Strigiformes	Bubo virginianus	Terrestrial	1184	1924	40.9002	-120.466	female
Aves	Strigiformes	Bubo virginianus	Terrestrial	1626.44	1924	37.0531	-120.643	female
Aves	Strigiformes	Bubo virginianus	Terrestrial	1207.5	1924	59.5667	-133.7	male
Aves	Strigiformes	Bubo virginianus	Terrestrial	1260	1924	59.5667	-133.7	male
Aves	Strigiformes	Bubo virginianus	Terrestrial	1265	1924	59.5667	-133.7	male
Aves	Strigiformes	Bubo virginianus	Terrestrial	1160	1924	40.9002	-120.466	male
Aves	Strigiformes	Bubo virginianus	Terrestrial	368.55	1924	37.0531	-120.643	male
Aves	Strigiformes	Bubo virginianus	Terrestrial	1126.91	1924	37.0531	-120.643	male
Aves	Strigiformes	Bubo virginianus	Terrestrial	1084.39	1924	37.6701	-120.44	male
Aves	Strigiformes	Bubo virginianus	Terrestrial	988	1924	40.1903	-122.225	male
Aves	Strigiformes	Bubo virginianus	Terrestrial	1701	1925	48.8486	-95.6808	female
Aves	Strigiformes	Bubo virginianus	Terrestrial	915	1925	30.8833	-115.458	female
Aves	Strigiformes	Bubo virginianus	Terrestrial	1123.3	1925	30.9845	-115.682	female
Aves	Strigiformes	Bubo virginianus	Terrestrial	1108.5	1925	36.7833	-118.289	female
Aves	Strigiformes	Bubo virginianus	Terrestrial	2024	1926	48.848	-95.8121	female
Aves	Strigiformes	Bubo virginianus	Terrestrial	825	1926	31.9133	-116.302	female
Aves	Strigiformes	Bubo virginianus	Terrestrial	923	1926	40.5606	-121.288	female
Aves	Strigiformes	Bubo virginianus	Terrestrial	1550	1926	48.9352	-95.943	female
Aves	Strigiformes	Bubo virginianus	Terrestrial	1247.4	1926	48.7559	-95.5492	male
Aves	Strigiformes	Bubo virginianus	Terrestrial	1134	1926	48.9053	-95.3142	male
Aves	Strigiformes	Bubo virginianus	Terrestrial	1587.6	1926	42.467	-83.7396	male
Aves	Strigiformes	Bubo virginianus	Terrestrial	1642.03	1927	48.7613	-95.8106	female
Aves	Strigiformes	Bubo virginianus	Terrestrial	1927.8	1927	48.7613	-95.8106	female
Aves	Strigiformes	Bubo virginianus	Terrestrial	1017.4	1928	23.45	-110.217	female
Aves	Strigiformes	Bubo virginianus	Terrestrial	1066.3	1928	32.6275	-115.149	female
Aves	Strigiformes	Bubo virginianus	Terrestrial	1195	1928	32.6275	-115.149	female
Aves	Strigiformes	Bubo virginianus	Terrestrial	1309	1928	32.6275	-115.149	female
Aves	Strigiformes	Bubo virginianus	Terrestrial	1550	1928	32.6275	-115.149	female
Aves	Strigiformes	Bubo virginianus	Terrestrial	771.6	1928	23.45	-110.217	male
Aves	Strigiformes	Bubo virginianus	Terrestrial	899	1928	32.4608	-117.112	male
Aves	Strigiformes	Bubo virginianus	Terrestrial	907.2	1928	40.3344	-121.914	male
Aves	Strigiformes	Bubo virginianus	Terrestrial	858.5	1928	32.4782	-111.228	male
Aves	Strigiformes	Bubo virginianus	Terrestrial	724	1928	32.6275	-115.149	male
Aves	Strigiformes	Bubo virginianus	Terrestrial	960.5	1928	32.6275	-115.149	male
Aves	Strigiformes	Bubo virginianus	Terrestrial	944	1929	23.05	-109.683	female
Aves	Strigiformes	Bubo virginianus	Terrestrial	945.5	1929	23.05	-109.683	female
Aves	Strigiformes	Bubo virginianus	Terrestrial	815	1929	23.4419	-109.775	female
Aves	Strigiformes	Bubo virginianus	Terrestrial	890	1929	24.12	-110.33	female
Aves	Strigiformes	Bubo virginianus	Terrestrial	936	1929	24.12	-110.33	female
Aves	Strigiformes	Bubo virginianus	Terrestrial	1052.2	1929	24.8778	-110.592	female
Aves	Strigiformes	Bubo virginianus	Terrestrial	1590	1929	40.5722	-115.543	female
Aves	Strigiformes	Bubo virginianus	Terrestrial	1809	1929	48.5839	-95.7995	female
Aves	Strigiformes	Bubo virginianus	Terrestrial	647	1929	23.3876	-109.717	male
Aves	Strigiformes	Bubo virginianus	Terrestrial	1123	1931	29.8667	-114.95	female
Aves	Strigiformes	Bubo virginianus	Terrestrial	907.2	1931	29.8667	-114.95	male
Aves	Strigiformes	Bubo virginianus	Terrestrial	1158.2	1932	37.8856	-122.114	female
Aves	Strigiformes	Bubo virginianus	Terrestrial	1544.3	1932	39.3655	-121.89	female
Aves	Strigiformes	Bubo virginianus	Terrestrial	918	1932	40.4809	-123.481	female
Aves	Strigiformes	Bubo virginianus	Terrestrial	1108.7	1932	48.1081	-116.724	male
Aves	Strigiformes	Bubo virginianus	Terrestrial	1010	1932	39.3655	-121.89	male
Aves	Strigiformes	Bubo virginianus	Terrestrial	804.1	1933	38.7236	-116.969	male
Aves	Strigiformes	Bubo virginianus	Terrestrial	1083	1933	37.8871	-122.147	male
Aves	Strigiformes	Bubo virginianus	Terrestrial	1099.3	1934	38.9073	-118.81	female
Aves	Strigiformes	Bubo virginianus	Terrestrial	1390.4	1934	37.3241	-121.891	female
Aves	Strigiformes	Bubo virginianus	Terrestrial	890	1934	35.4653	-114.671	female
Aves	Strigiformes	Bubo virginianus	Terrestrial	888.1	1934	33.9686	-112.903	male
Aves	Strigiformes	Bubo virginianus	Terrestrial	1429.7	1935	37.8186	-122.146	female
Aves	Strigiformes	Bubo virginianus	Terrestrial	1517	1935	37.8305	-122.128	female
Aves	Strigiformes	Bubo virginianus	Terrestrial	1187.5	1935	41.6844	-117.535	male
Aves	Strigiformes	Bubo virginianus	Terrestrial	1272.4	1935	37.8186	-122.146	male
Aves	Strigiformes	Bubo virginianus	Terrestrial	1141	1935	37.8305	-122.128	male
Aves	Strigiformes	Bubo virginianus	Terrestrial	1137.3	1936	40.0269	-118.597	female
Aves	Strigiformes	Bubo virginianus	Terrestrial	1004	1936	36.5778	-121.051	female
Aves	Strigiformes	Bubo virginianus	Terrestrial	607.3	1936	41.9383	-120.054	male
Aves	Strigiformes	Bubo virginianus	Terrestrial	1009	1936	36.5844	-120.801	male
Aves	Strigiformes	Bubo virginianus	Terrestrial	1137.3	1936	38.8491	-122.935	male
Aves	Strigiformes	Bubo virginianus	Terrestrial	865	1937	35.0326	-115.432	male
Aves	Strigiformes	Bubo virginianus	Terrestrial	886	1937	35.1274	-115.369	male
Aves	Strigiformes	Bubo virginianus	Terrestrial	1045	1938	44.2042	-122.911	female
Aves	Strigiformes	Bubo virginianus	Terrestrial	1435.8	1938	44.259	-120.89	female
Aves	Strigiformes	Bubo virginianus	Terrestrial	1323.8	1938	37.8471	-122.251	female
Aves	Strigiformes	Bubo virginianus	Terrestrial	558	1938	30.3131	-112.831	female
Aves	Strigiformes	Bubo virginianus	Terrestrial	1018.1	1938	44.2483	-118.409	male
Aves	Strigiformes	Bubo virginianus	Terrestrial	1039.5	1938	45.2558	-117.367	male
Aves	Strigiformes	Bubo virginianus	Terrestrial	910	1938	32.6971	-105.591	male
Aves	Strigiformes	Bubo virginianus	Terrestrial	1487.7	1939	36.2674	-92.9505	female
Aves	Strigiformes	Bubo virginianus	Terrestrial	1180	1939	44.1296	-111.106	male
Aves	Strigiformes	Bubo virginianus	Terrestrial	1201.6	1939	36.2674	-92.9505	male
Aves	Strigiformes	Bubo virginianus	Terrestrial	1351.8	1939	36.2674	-92.9505	male
Aves	Strigiformes	Bubo virginianus	Terrestrial	1586.7	1940	46.268	-106.781	female
Aves	Strigiformes	Bubo virginianus	Terrestrial	977	1940	37.8173	-121.988	male
Aves	Strigiformes	Bubo virginianus	Terrestrial	1045	1940	37.8305	-122.128	male
Aves	Strigiformes	Bubo virginianus	Terrestrial	1415	1940	36.2674	-92.9505	male
Aves	Strigiformes	Bubo virginianus	Terrestrial	1239	1940	36.2738	-92.9569	male
Aves	Strigiformes	Bubo virginianus	Terrestrial	1015	1940	41.4156	-81.9236	male
Aves	Strigiformes	Bubo virginianus	Terrestrial	1260	1941	41.3915	-119.164	female
Aves	Strigiformes	Bubo virginianus	Terrestrial	1152.5	1941	44.349	-121.73	male
Aves	Strigiformes	Bubo virginianus	Terrestrial	1292	1941	36.2633	-92.9449	male
Aves	Strigiformes	Bubo virginianus	Terrestrial	1170	1942	41.1604	-124.132	female
Aves	Strigiformes	Bubo virginianus	Terrestrial	962.2	1942	40.4871	-123.476	male
Aves	Strigiformes	Bubo virginianus	Terrestrial	1386	1944	39.4514	-118.846	female
Aves	Strigiformes	Bubo virginianus	Terrestrial	1030	1944	39.4326	-118.829	male
Aves	Strigiformes	Bubo virginianus	Terrestrial	1663	1945	37.8697	-122.182	female
Aves	Strigiformes	Bubo virginianus	Terrestrial	1348.4	1945	37.9133	-122.228	female
Aves	Strigiformes	Bubo virginianus	Terrestrial	954	1946	39.5773	-123.539	female
Aves	Strigiformes	Bubo virginianus	Terrestrial	1002	1947	45.3018	-106.239	male
Aves	Strigiformes	Bubo virginianus	Terrestrial	1300	1948	30.6	-108.083	female
Aves	Strigiformes	Bubo virginianus	Terrestrial	1042	1948	41.5625	-121.122	male
Aves	Strigiformes	Bubo virginianus	Terrestrial	1040	1948	41.5629	-120.928	male
Aves	Strigiformes	Bubo virginianus	Terrestrial	862	1948	30.0146	-108.417	male
Aves	Strigiformes	Bubo virginianus	Terrestrial	951	1948	30.0146	-108.417	male
Aves	Strigiformes	Bubo virginianus	Terrestrial	1092.1	1949	41.1515	-123.819	male
Aves	Strigiformes	Bubo virginianus	Terrestrial	737.4	1950	37.1085	-122.271	male
Aves	Strigiformes	Bubo virginianus	Terrestrial	875	1953	29.0603	-102.542	male
Aves	Strigiformes	Bubo virginianus	Terrestrial	1265.4	1955	61.1665	-149.95	male
Aves	Strigiformes	Bubo virginianus	Terrestrial	1015	1955	38.9669	-122.709	male
Aves	Strigiformes	Bubo virginianus	Terrestrial	2000	1956	60.7386	-161.704	female
Aves	Strigiformes	Bubo virginianus	Terrestrial	1626	1956	40.5153	-81.0708	female
Aves	Strigiformes	Bubo virginianus	Terrestrial	986	1956	41.9868	-120.174	male
Aves	Strigiformes	Bubo virginianus	Terrestrial	1436	1957	61.2544	-149.688	female
Aves	Strigiformes	Bubo virginianus	Terrestrial	880	1957	28.708	-106.089	male
Aves	Strigiformes	Bubo virginianus	Terrestrial	1112	1958	41.4301	-121.062	female
Aves	Strigiformes	Bubo virginianus	Terrestrial	864.6	1958	41.4301	-121.062	male
Aves	Strigiformes	Bubo virginianus	Terrestrial	1868	1959	58.6981	-149.9	female
Aves	Strigiformes	Bubo virginianus	Terrestrial	1796	1959	61.0561	-149.797	female
Aves	Strigiformes	Bubo virginianus	Terrestrial	1290.7	1959	61.4531	-149.038	male
Aves	Strigiformes	Bubo virginianus	Terrestrial	971	1959	29.3921	-106.899	male
Aves	Strigiformes	Bubo virginianus	Terrestrial	1360	1960	41.5875	-109.299	female
Aves	Strigiformes	Bubo virginianus	Terrestrial	1195	1960	61.5997	-149.113	female
Aves	Strigiformes	Bubo virginianus	Terrestrial	1577	1961	61.1742	-149.904	female
Aves	Strigiformes	Bubo virginianus	Terrestrial	1665.8	1961	61.1742	-149.904	female
Aves	Strigiformes	Bubo virginianus	Terrestrial	1364.9	1961	60.9425	-149.166	male
Aves	Strigiformes	Bubo virginianus	Terrestrial	935.1	1961	61.1314	-149.9	male
Aves	Strigiformes	Bubo virginianus	Terrestrial	1090	1961	39.7911	-120.382	male
Aves	Strigiformes	Bubo virginianus	Terrestrial	950.2	1961	29.8239	-106.736	male
Aves	Strigiformes	Bubo virginianus	Terrestrial	880	1962	36.9084	-121.558	male
Aves	Strigiformes	Bubo virginianus	Terrestrial	993	1963	44.5337	-104.089	male
Aves	Strigiformes	Bubo virginianus	Terrestrial	783.6	1963	39.1158	-114.253	male
Aves	Strigiformes	Bubo virginianus	Terrestrial	1480	1964	41.4109	-109.421	female
Aves	Strigiformes	Bubo virginianus	Terrestrial	1270	1964	43.9167	-110.583	female
Aves	Strigiformes	Bubo virginianus	Terrestrial	1439	1966	48.262	-115.959	female
Aves	Strigiformes	Bubo virginianus	Terrestrial	773	1972	36.3785	-121.557	female
Aves	Strigiformes	Bubo virginianus	Terrestrial	1207	1972	34.297	-99.743	male
Aves	Strigiformes	Bubo virginianus	Terrestrial	1535	1979	44.4891	-107.893	female
Aves	Strigiformes	Bubo virginianus	Terrestrial	860	1979	39.6424	-106.353	male
Aves	Strigiformes	Bubo virginianus	Terrestrial	1190	1981	41.3114	-105.591	female
Aves	Strigiformes	Bubo virginianus	Terrestrial	755.4	1983	37.2788	-108.465	female
Aves	Strigiformes	Bubo virginianus	Terrestrial	670	1983	40.0799	-105.264	male
Aves	Strigiformes	Bubo virginianus	Terrestrial	865.6	1984	40.3915	-105.43	female
Aves	Strigiformes	Bubo virginianus	Terrestrial	1100	1984	64.857	-147.804	female
Aves	Strigiformes	Bubo virginianus	Terrestrial	986.2	1985	37.2576	-108.498	male
Aves	Strigiformes	Bubo virginianus	Terrestrial	783	1987	37.7675	-108.908	male
Aves	Strigiformes	Bubo virginianus	Terrestrial	965	1988	43.0977	-101.593	female
Aves	Strigiformes	Bubo virginianus	Terrestrial	940.3	1989	37.2333	-108.479	female
Aves	Strigiformes	Bubo virginianus	Terrestrial	1463	1989	39.5682	-104.868	female
Aves	Strigiformes	Bubo virginianus	Terrestrial	1262.2	1989	40.2528	-105.082	female
Aves	Strigiformes	Bubo virginianus	Terrestrial	1241.6	1990	38.8585	-105.163	female
Aves	Strigiformes	Bubo virginianus	Terrestrial	838.8	1990	39.0567	-104.866	female
Aves	Strigiformes	Bubo virginianus	Terrestrial	1397	1990	39.7417	-105.01	female
Aves	Strigiformes	Bubo virginianus	Terrestrial	465	1990	39.7234	-105.119	male
Aves	Strigiformes	Bubo virginianus	Terrestrial	1120	1991	40.45	-104.533	female
Aves	Strigiformes	Bubo virginianus	Terrestrial	1092.3	1991	40.1895	-104.98	male
Aves	Strigiformes	Bubo virginianus	Terrestrial	966	1992	39.1433	-108.315	female
Aves	Strigiformes	Bubo virginianus	Terrestrial	1389.1	1993	38.6339	-75.8639	male
Aves	Strigiformes	Bubo virginianus	Terrestrial	1481.3	1993	38.9593	-76.2036	male
Aves	Strigiformes	Bubo virginianus	Terrestrial	1482	1994	39.9084	-105.116	female
Aves	Strigiformes	Bubo virginianus	Terrestrial	991.6	1994	40.1292	-105.5	male
Aves	Strigiformes	Bubo virginianus	Terrestrial	1403.7	1995	39.7392	-104.984	female
Aves	Strigiformes	Bubo virginianus	Terrestrial	694.6	1996	39.7294	-104.831	male
Aves	Strigiformes	Bubo virginianus	Terrestrial	1366.9	1997	39.9826	-106.356	female
Aves	Strigiformes	Bubo virginianus	Terrestrial	1136	1997	40.0375	-107.913	female
Aves	Strigiformes	Bubo virginianus	Terrestrial	738.3	1997	39.5987	-105.182	male
Aves	Strigiformes	Bubo virginianus	Terrestrial	1139.4	1997	40.2589	-103.623	male
Aves	Strigiformes	Bubo virginianus	Terrestrial	955	1997	37.8744	-122.238	male
Aves	Strigiformes	Bubo virginianus	Terrestrial	900	1998	64.857	-147.804	female
Aves	Strigiformes	Bubo virginianus	Terrestrial	1450	1998	64.857	-147.804	female
Aves	Strigiformes	Bubo virginianus	Terrestrial	1500	1998	64.857	-147.804	female
Aves	Strigiformes	Bubo virginianus	Terrestrial	610	1998	38.2041	-121.402	female
Aves	Strigiformes	Bubo virginianus	Terrestrial	625	1998	37.7539	-122.007	male
Aves	Strigiformes	Bubo virginianus	Terrestrial	938.8	1998	36.9798	-121.908	male
Aves	Strigiformes	Bubo virginianus	Terrestrial	1452.2	1999	37.9477	-122.097	female
Aves	Strigiformes	Bubo virginianus	Terrestrial	1300.3	1999	37.1086	-102.579	male
Aves	Strigiformes	Bubo virginianus	Terrestrial	1098.9	1999	40.59	-116.17	male
Aves	Strigiformes	Bubo virginianus	Terrestrial	1012.7	1999	37.8445	-122.133	male
Aves	Strigiformes	Bubo virginianus	Terrestrial	995	1999	37.852	-122.235	male
Aves	Strigiformes	Bubo virginianus	Terrestrial	1168.5	1999	38.3684	-122.513	male
Aves	Strigiformes	Bubo virginianus	Terrestrial	1400	2000	64.857	-147.804	female
Aves	Strigiformes	Bubo virginianus	Terrestrial	1790	2000	64.857	-147.804	female
Aves	Strigiformes	Bubo virginianus	Terrestrial	1142.5	2000	37.9839	-122.028	female
Aves	Strigiformes	Bubo virginianus	Terrestrial	1200	2000	64.857	-147.804	male
Aves	Strigiformes	Bubo virginianus	Terrestrial	908	2000	37.9444	-122.001	male
Aves	Strigiformes	Bubo virginianus	Terrestrial	1330.6	2001	39.7069	-104.81	female
Aves	Strigiformes	Bubo virginianus	Terrestrial	1445	2001	59.2295	-135.445	female
Aves	Strigiformes	Bubo virginianus	Terrestrial	1000	2001	64.857	-147.804	female
Aves	Strigiformes	Bubo virginianus	Terrestrial	1150	2001	64.857	-147.804	female
Aves	Strigiformes	Bubo virginianus	Terrestrial	1450	2001	64.857	-147.804	male
Aves	Strigiformes	Bubo virginianus	Terrestrial	1209.1	2001	37.8242	-121.985	male
Aves	Strigiformes	Bubo virginianus	Terrestrial	733.5	2001	37.8318	-121.805	male
Aves	Strigiformes	Bubo virginianus	Terrestrial	983.1	2001	37.8977	-121.998	male
Aves	Strigiformes	Bubo virginianus	Terrestrial	875.2	2001	38.0774	-122.119	male
Aves	Strigiformes	Bubo virginianus	Terrestrial	906.6	2001	38.1506	-122.705	male
Aves	Strigiformes	Bubo virginianus	Terrestrial	1932.5	2002	43.0929	-75.7464	female
Aves	Strigiformes	Bubo virginianus	Terrestrial	1050	2002	64.857	-147.804	female
Aves	Strigiformes	Bubo virginianus	Terrestrial	970	2002	64.857	-147.804	female
Aves	Strigiformes	Bubo virginianus	Terrestrial	950	2002	59.2327	-135.464	female
Aves	Strigiformes	Bubo virginianus	Terrestrial	1600	2003	64.857	-147.804	female
Aves	Strigiformes	Bubo virginianus	Terrestrial	1218.2	2003	45.2502	-120.728	female
Aves	Strigiformes	Bubo virginianus	Terrestrial	1010	2003	37.7136	-122.385	female
Aves	Strigiformes	Bubo virginianus	Terrestrial	374	2003	37.8404	-122.209	male
Aves	Strigiformes	Bubo virginianus	Terrestrial	1180	2003	37.878	-122.034	male
Aves	Strigiformes	Bubo virginianus	Terrestrial	1224.5	2004	37.517	-120.36	female
Aves	Strigiformes	Bubo virginianus	Terrestrial	1275	2004	37.7481	-121.628	female
Aves	Strigiformes	Bubo virginianus	Terrestrial	1259	2004	37.9238	-122.092	female
Aves	Strigiformes	Bubo virginianus	Terrestrial	980	2004	37.9315	-122.391	female
Aves	Strigiformes	Bubo virginianus	Terrestrial	712.2	2004	37.9839	-122.35	female
Aves	Strigiformes	Bubo virginianus	Terrestrial	706	2004	37.9922	-121.625	female
Aves	Strigiformes	Bubo virginianus	Terrestrial	660	2004	37.6469	-121.914	male
Aves	Strigiformes	Bubo virginianus	Terrestrial	1122	2004	37.6499	-121.654	male
Aves	Strigiformes	Bubo virginianus	Terrestrial	857	2004	37.689	-121.919	male
Aves	Strigiformes	Bubo virginianus	Terrestrial	1239	2005	38.2531	-122.842	male
Aves	Strigiformes	Bubo virginianus	Terrestrial	1510	2006	41.1597	-104.067	female
Aves	Strigiformes	Bubo virginianus	Terrestrial	1640	2006	42.5052	-76.4646	female
Aves	Strigiformes	Bubo virginianus	Terrestrial	765	2007	43.767	-103.658	female
Aves	Strigiformes	Bubo virginianus	Terrestrial	1073.5	2007	39.9837	-105.019	male
Aves	Strigiformes	Bubo virginianus	Terrestrial	1307.3	2008	39.6402	-105.058	female
Aves	Strigiformes	Bubo virginianus	Terrestrial	1822.7	2008	40.2986	-103.283	female
Aves	Strigiformes	Bubo virginianus	Terrestrial	1249.6	2008	39.8268	-105.181	male
Aves	Strigiformes	Bubo virginianus	Terrestrial	1217.5	2009	39.5752	-104.892	female
Aves	Strigiformes	Bubo virginianus	Terrestrial	1194.5	2009	39.5752	-104.892	female
Aves	Strigiformes	Bubo virginianus	Terrestrial	1350	2009	64.857	-147.804	male
Aves	Strigiformes	Bubo virginianus	Terrestrial	908	2009	35.6942	-118.204	male
Aves	Strigiformes	Bubo virginianus	Terrestrial	1378	2010	44.0717	-103.186	female
Aves	Strigiformes	Bubo virginianus	Terrestrial	1368	2010	43.1885	-102.74	male
Aves	Strigiformes	Bubo virginianus	Terrestrial	1300	2010	61.1742	-149.904	male
Aves	Strigiformes	Bubo virginianus	Terrestrial	1500	2010	61.1742	-149.904	male
Aves	Strigiformes	Bubo virginianus	Terrestrial	906	2011	40.0464	-103.374	female
Aves	Strigiformes	Bubo virginianus	Terrestrial	227.3	2011	40.0834	-104.819	female
Aves	Strigiformes	Bubo virginianus	Terrestrial	1353.5	2011	40.3012	-103.716	female
Aves	Strigiformes	Bubo virginianus	Terrestrial	827.2	2011	40.3052	-103.855	female
Aves	Strigiformes	Bubo virginianus	Terrestrial	943	2011	40.3087	-104.678	female
Aves	Strigiformes	Bubo virginianus	Terrestrial	1323	2011	40.5223	-104.583	female
Aves	Strigiformes	Bubo virginianus	Terrestrial	1522.5	2011	40.5532	-105.583	female
Aves	Strigiformes	Bubo virginianus	Terrestrial	1373.2	2011	40.5877	-105.026	female
Aves	Strigiformes	Bubo virginianus	Terrestrial	1131.8	2011	40.6624	-105.151	female
Aves	Strigiformes	Bubo virginianus	Terrestrial	1299.8	2011	40.1489	-102.963	male
Aves	Strigiformes	Bubo virginianus	Terrestrial	1135.8	2011	40.2322	-103.802	male
Aves	Strigiformes	Bubo virginianus	Terrestrial	942.5	2011	40.3773	-105.002	male
Aves	Strigiformes	Bubo virginianus	Terrestrial	886.1	2011	40.4808	-104.262	male
Aves	Strigiformes	Bubo virginianus	Terrestrial	1058.8	2011	40.4956	-105.046	male
Aves	Strigiformes	Bubo virginianus	Terrestrial	840	2011	40.5759	-105.011	male
Aves	Strigiformes	Bubo virginianus	Terrestrial	1170	2011	40.5847	-104.734	male
Aves	Strigiformes	Bubo virginianus	Terrestrial	920	2011	40.6246	-105.02	male
Aves	Strigiformes	Bubo virginianus	Terrestrial	1091.4	2011	40.6255	-105.114	male
Aves	Strigiformes	Bubo virginianus	Terrestrial	787.7	2011	40.6347	-104.326	male
Aves	Strigiformes	Bubo virginianus	Terrestrial	845.8	2011	40.7331	-105.116	male
Aves	Strigiformes	Bubo virginianus	Terrestrial	1280	2011	41.7793	-105.369	male
Aves	Strigiformes	Bubo virginianus	Terrestrial	1247	2012	39.448	-104.518	female
Aves	Strigiformes	Bubo virginianus	Terrestrial	1080	2012	39.5377	-104.847	female
Aves	Strigiformes	Bubo virginianus	Terrestrial	1041.1	2012	40.2036	-104.849	female
Aves	Strigiformes	Bubo virginianus	Terrestrial	1360	2012	40.335	-104.852	female
Aves	Strigiformes	Bubo virginianus	Terrestrial	820	2012	40.4157	-104.755	female
Aves	Strigiformes	Bubo virginianus	Terrestrial	136	2012	40.4972	-105.039	female
Aves	Strigiformes	Bubo virginianus	Terrestrial	849	2012	40.5162	-105.085	female
Aves	Strigiformes	Bubo virginianus	Terrestrial	1394	2012	40.5392	-104.698	female
Aves	Strigiformes	Bubo virginianus	Terrestrial	637.7	2012	40.6054	-105.047	female
Aves	Strigiformes	Bubo virginianus	Terrestrial	1354.5	2012	40.64	-105.043	female
Aves	Strigiformes	Bubo virginianus	Terrestrial	830	2012	40.7401	-105.038	female
Aves	Strigiformes	Bubo virginianus	Terrestrial	1220	2012	40.7944	-105.217	female
Aves	Strigiformes	Bubo virginianus	Terrestrial	1160	2012	40.2718	-103.822	male
Aves	Strigiformes	Bubo virginianus	Terrestrial	1280	2012	40.3197	-104.508	male
Aves	Strigiformes	Bubo virginianus	Terrestrial	736.2	2012	40.4103	-104.696	male
Aves	Strigiformes	Bubo virginianus	Terrestrial	980	2012	40.4233	-104.709	male
Aves	Strigiformes	Bubo virginianus	Terrestrial	1100	2012	40.4265	-105.115	male
Aves	Strigiformes	Bubo virginianus	Terrestrial	1308.5	2012	40.4725	-104.908	male
Aves	Strigiformes	Bubo virginianus	Terrestrial	1141.8	2012	40.5296	-104.927	male
Aves	Strigiformes	Bubo virginianus	Terrestrial	1012.9	2012	40.6828	-105.07	male
Aves	Strigiformes	Bubo virginianus	Terrestrial	880	2012	40.7042	-105.002	male
Aves	Strigiformes	Bubo virginianus	Terrestrial	994.6	2012	40.7319	-105.038	male
Aves	Strigiformes	Bubo virginianus	Terrestrial	1510	2013	59.2295	-135.445	female
Aves	Strigiformes	Bubo virginianus	Terrestrial	1060	2013	40.5522	-105	male
Aves	Strigiformes	Bubo virginianus	Terrestrial	1440	2014	40.4434	-104.904	female
Aves	Strigiformes	Bubo virginianus	Terrestrial	1580	2014	40.6388	-104.944	female
Aves	Strigiformes	Bubo virginianus	Terrestrial	1214.7	2014	40.392	-104.593	male
Aves	Falconiformes	Buteo jamaicensis	Terrestrial	1134	1915	37.6637	-120.462	female
Aves	Falconiformes	Buteo jamaicensis	Terrestrial	1000	1916	37.7121	-120.195	male
Aves	Falconiformes	Buteo jamaicensis	Terrestrial	1150	1917	39.6863	-123.485	female
Aves	Falconiformes	Buteo jamaicensis	Terrestrial	839.5	1917	37.721	-122.493	male
Aves	Falconiformes	Buteo jamaicensis	Terrestrial	928	1918	35.367	-120.849	male
Aves	Falconiformes	Buteo jamaicensis	Terrestrial	1089.3	1919	57.1833	-131.917	female
Aves	Falconiformes	Buteo jamaicensis	Terrestrial	941	1919	57.1833	-131.917	male
Aves	Falconiformes	Buteo jamaicensis	Terrestrial	1171.2	1920	36.9528	-120.24	female
Aves	Falconiformes	Buteo jamaicensis	Terrestrial	1182	1920	36.9528	-120.24	female
Aves	Falconiformes	Buteo jamaicensis	Terrestrial	1227	1920	36.9528	-120.24	female
Aves	Falconiformes	Buteo jamaicensis	Terrestrial	1239	1920	36.9528	-120.24	female
Aves	Falconiformes	Buteo jamaicensis	Terrestrial	1300	1920	36.9528	-120.24	female
Aves	Falconiformes	Buteo jamaicensis	Terrestrial	1321.5	1920	36.9528	-120.24	female
Aves	Falconiformes	Buteo jamaicensis	Terrestrial	1358	1920	36.9528	-120.24	female
Aves	Falconiformes	Buteo jamaicensis	Terrestrial	1167	1920	37.5208	-120.438	female
Aves	Falconiformes	Buteo jamaicensis	Terrestrial	1595	1920	38.0254	-121.965	female
Aves	Falconiformes	Buteo jamaicensis	Terrestrial	1007	1920	36.9528	-120.24	male
Aves	Falconiformes	Buteo jamaicensis	Terrestrial	1027	1920	36.9528	-120.24	male
Aves	Falconiformes	Buteo jamaicensis	Terrestrial	1076	1920	36.9528	-120.24	male
Aves	Falconiformes	Buteo jamaicensis	Terrestrial	1240.5	1920	36.9528	-120.24	male
Aves	Falconiformes	Buteo jamaicensis	Terrestrial	918.5	1920	36.9528	-120.24	male
Aves	Falconiformes	Buteo jamaicensis	Terrestrial	937	1920	36.9528	-120.24	male
Aves	Falconiformes	Buteo jamaicensis	Terrestrial	970	1920	36.9528	-120.24	male
Aves	Falconiformes	Buteo jamaicensis	Terrestrial	882.5	1920	36.9612	-120.059	male
Aves	Falconiformes	Buteo jamaicensis	Terrestrial	1089	1920	37.9824	-122.036	male
Aves	Falconiformes	Buteo jamaicensis	Terrestrial	1105.65	1922	37.8305	-122.128	male
Aves	Falconiformes	Buteo jamaicensis	Terrestrial	1202.5	1923	37.8643	-122.247	female
Aves	Falconiformes	Buteo jamaicensis	Terrestrial	1174	1924	59.5667	-133.7	female
Aves	Falconiformes	Buteo jamaicensis	Terrestrial	1246.5	1924	59.5667	-133.7	female
Aves	Falconiformes	Buteo jamaicensis	Terrestrial	970	1924	59.5667	-133.7	female
Aves	Falconiformes	Buteo jamaicensis	Terrestrial	932	1924	59.5333	-133.617	male
Aves	Falconiformes	Buteo jamaicensis	Terrestrial	988	1924	59.5667	-133.7	male
Aves	Falconiformes	Buteo jamaicensis	Terrestrial	975	1925	19.3233	-99.1672	female
Aves	Falconiformes	Buteo jamaicensis	Terrestrial	1141	1925	30.8833	-115.45	female
Aves	Falconiformes	Buteo jamaicensis	Terrestrial	1253	1925	30.8833	-115.45	female
Aves	Falconiformes	Buteo jamaicensis	Terrestrial	1029	1925	31.0086	-115.443	female
Aves	Falconiformes	Buteo jamaicensis	Terrestrial	282	1925	33.9505	-117.777	female
Aves	Falconiformes	Buteo jamaicensis	Terrestrial	1643.4	1925	33.9558	-117.62	female
Aves	Falconiformes	Buteo jamaicensis	Terrestrial	1200.7	1925	33.9629	-117.756	female
Aves	Falconiformes	Buteo jamaicensis	Terrestrial	1048.95	1925	38.238	-122.039	male
Aves	Falconiformes	Buteo jamaicensis	Terrestrial	1152.1	1926	34.1	-117.72	female
Aves	Falconiformes	Buteo jamaicensis	Terrestrial	1360.8	1927	40.2784	-122.242	female
Aves	Falconiformes	Buteo jamaicensis	Terrestrial	1134	1927	40.3146	-122.07	female
Aves	Falconiformes	Buteo jamaicensis	Terrestrial	850.5	1927	38.9156	-94.8675	male
Aves	Falconiformes	Buteo jamaicensis	Terrestrial	910	1928	32.6275	-115.149	male
Aves	Falconiformes	Buteo jamaicensis	Terrestrial	846	1928	38.2192	-118.179	male
Aves	Falconiformes	Buteo jamaicensis	Terrestrial	1587.6	1929	38.9692	-114.28	female
Aves	Falconiformes	Buteo jamaicensis	Terrestrial	1134	1929	50.2333	-119.35	female
Aves	Falconiformes	Buteo jamaicensis	Terrestrial	776.4	1929	23.4419	-109.775	male
Aves	Falconiformes	Buteo jamaicensis	Terrestrial	1340	1930	42.4381	-76.5095	female
Aves	Falconiformes	Buteo jamaicensis	Terrestrial	1420	1931	42.4381	-76.5095	female
Aves	Falconiformes	Buteo jamaicensis	Terrestrial	1125	1931	29.7356	-114.702	female
Aves	Falconiformes	Buteo jamaicensis	Terrestrial	1156.5	1932	37.506	-115.201	female
Aves	Falconiformes	Buteo jamaicensis	Terrestrial	1102	1932	37.8817	-121.913	female
Aves	Falconiformes	Buteo jamaicensis	Terrestrial	922	1932	40.4498	-123.502	male
Aves	Falconiformes	Buteo jamaicensis	Terrestrial	1009.7	1933	35.3788	-118.404	male
Aves	Falconiformes	Buteo jamaicensis	Terrestrial	992	1935	37.8727	-122.241	male
Aves	Falconiformes	Buteo jamaicensis	Terrestrial	1442.2	1936	40.3141	-120.489	female
Aves	Falconiformes	Buteo jamaicensis	Terrestrial	1151	1936	40.987	-119.628	female
Aves	Falconiformes	Buteo jamaicensis	Terrestrial	904	1936	37.9382	-121.94	male
Aves	Falconiformes	Buteo jamaicensis	Terrestrial	920	1936	38.1977	-120.68	male
Aves	Falconiformes	Buteo jamaicensis	Terrestrial	1000	1936	40.3651	-120.421	male
Aves	Falconiformes	Buteo jamaicensis	Terrestrial	822.15	1936	49.4167	-120	male
Aves	Falconiformes	Buteo jamaicensis	Terrestrial	983	1937	37.1647	-118.289	male
Aves	Falconiformes	Buteo jamaicensis	Terrestrial	1117.6	1938	34.5795	-118.116	female
Aves	Falconiformes	Buteo jamaicensis	Terrestrial	1074	1938	35.16	-115.461	female
Aves	Falconiformes	Buteo jamaicensis	Terrestrial	957.1	1938	36.2436	-93.0075	male
Aves	Falconiformes	Buteo jamaicensis	Terrestrial	899.1	1938	35.2615	-115.487	male
Aves	Falconiformes	Buteo jamaicensis	Terrestrial	968	1938	35.2926	-115.497	male
Aves	Falconiformes	Buteo jamaicensis	Terrestrial	1352.5	1939	36.2534	-92.93	female
Aves	Falconiformes	Buteo jamaicensis	Terrestrial	1696	1939	36.2534	-92.93	female
Aves	Falconiformes	Buteo jamaicensis	Terrestrial	1337.4	1939	36.2581	-93.0075	female
Aves	Falconiformes	Buteo jamaicensis	Terrestrial	1491.8	1939	36.2738	-92.9569	female
Aves	Falconiformes	Buteo jamaicensis	Terrestrial	1050.7	1939	36.2738	-92.9569	female
Aves	Falconiformes	Buteo jamaicensis	Terrestrial	1285	1939	37.8234	-122.188	female
Aves	Falconiformes	Buteo jamaicensis	Terrestrial	956.6	1939	36.2534	-92.93	male
Aves	Falconiformes	Buteo jamaicensis	Terrestrial	973.6	1939	36.2738	-92.9569	male
Aves	Falconiformes	Buteo jamaicensis	Terrestrial	1062.2	1939	36.2534	-92.93	male
Aves	Falconiformes	Buteo jamaicensis	Terrestrial	851.8	1939	36.2633	-92.9449	male
Aves	Falconiformes	Buteo jamaicensis	Terrestrial	1003.3	1939	36.2674	-92.9505	male
Aves	Falconiformes	Buteo jamaicensis	Terrestrial	977.4	1940	36.9508	-117.103	female
Aves	Falconiformes	Buteo jamaicensis	Terrestrial	917	1940	36.2581	-93.0075	male
Aves	Falconiformes	Buteo jamaicensis	Terrestrial	1015	1940	41.4994	-81.6956	male
Aves	Falconiformes	Buteo jamaicensis	Terrestrial	978.4	1940	35.7729	-115.887	male
Aves	Falconiformes	Buteo jamaicensis	Terrestrial	770.3	1940	37.8263	-122.16	male
Aves	Falconiformes	Buteo jamaicensis	Terrestrial	1023	1941	40.08	-120.27	male
Aves	Falconiformes	Buteo jamaicensis	Terrestrial	1440	1945	34.1316	-115.945	female
Aves	Falconiformes	Buteo jamaicensis	Terrestrial	1440	1946	38.13	-122.821	female
Aves	Falconiformes	Buteo jamaicensis	Terrestrial	1165	1946	39.6863	-123.485	female
Aves	Falconiformes	Buteo jamaicensis	Terrestrial	750.2	1948	42.4381	-76.5095	male
Aves	Falconiformes	Buteo jamaicensis	Terrestrial	950	1953	28.978	-102.552	male
Aves	Falconiformes	Buteo jamaicensis	Terrestrial	982	1954	37.5339	-118.168	female
Aves	Falconiformes	Buteo jamaicensis	Terrestrial	1363	1956	42.4381	-76.5095	female
Aves	Falconiformes	Buteo jamaicensis	Terrestrial	1420.4	1957	63.1095	-143.293	female
Aves	Falconiformes	Buteo jamaicensis	Terrestrial	743.5	1957	29.5152	-106.695	male
Aves	Falconiformes	Buteo jamaicensis	Terrestrial	930	1957	29.5152	-106.695	male
Aves	Falconiformes	Buteo jamaicensis	Terrestrial	1040	1959	29.4851	-106.77	female
Aves	Falconiformes	Buteo jamaicensis	Terrestrial	907	1959	29.4851	-106.77	male
Aves	Falconiformes	Buteo jamaicensis	Terrestrial	785	1963	71.2906	-156.789	female
Aves	Falconiformes	Buteo jamaicensis	Terrestrial	762	1963	71.2906	-156.789	male
Aves	Falconiformes	Buteo jamaicensis	Terrestrial	876.2	1966	48.2631	-115.945	male
Aves	Falconiformes	Buteo jamaicensis	Terrestrial	1080	1967	44.7739	-110.466	female
Aves	Falconiformes	Buteo jamaicensis	Terrestrial	1205	1971	33.374	-95.69	female
Aves	Falconiformes	Buteo jamaicensis	Terrestrial	1141.5	1972	37.8213	-122.136	female
Aves	Falconiformes	Buteo jamaicensis	Terrestrial	1150	1972	38.8433	-121.717	female
Aves	Falconiformes	Buteo jamaicensis	Terrestrial	685	1974	37.6473	-122.092	male
Aves	Falconiformes	Buteo jamaicensis	Terrestrial	857	1974	37.9674	-122.522	male
Aves	Falconiformes	Buteo jamaicensis	Terrestrial	1340	1975	33.774	-96.672	female
Aves	Falconiformes	Buteo jamaicensis	Terrestrial	680	1977	38.2544	-104.609	female
Aves	Falconiformes	Buteo jamaicensis	Terrestrial	908.3	1984	43.0977	-101.593	female
Aves	Falconiformes	Buteo jamaicensis	Terrestrial	428	1996	55.331	-131.619	male
Aves	Falconiformes	Buteo jamaicensis	Terrestrial	975	1998	37.805	-122.207	male
Aves	Falconiformes	Buteo jamaicensis	Terrestrial	660	1998	37.8173	-121.988	male
Aves	Falconiformes	Buteo jamaicensis	Terrestrial	641	1998	37.9405	-122.069	male
Aves	Falconiformes	Buteo jamaicensis	Terrestrial	1271.8	1999	42.544	-76.6597	female
Aves	Falconiformes	Buteo jamaicensis	Terrestrial	557.2	1999	61.5988	-149.171	female
Aves	Falconiformes	Buteo jamaicensis	Terrestrial	654.6	1999	37.9228	-122.079	female
Aves	Falconiformes	Buteo jamaicensis	Terrestrial	838.7	1999	37.958	-121.691	female
Aves	Falconiformes	Buteo jamaicensis	Terrestrial	1122.4	1999	37.9632	-122.372	female
Aves	Falconiformes	Buteo jamaicensis	Terrestrial	737.7	1999	38.0269	-121.936	female
Aves	Falconiformes	Buteo jamaicensis	Terrestrial	788	1999	37.7894	-121.922	male
Aves	Falconiformes	Buteo jamaicensis	Terrestrial	632.7	1999	37.829	-121.932	male
Aves	Falconiformes	Buteo jamaicensis	Terrestrial	940	1999	38.4177	-122.336	male
Aves	Falconiformes	Buteo jamaicensis	Terrestrial	835	2000	37.6076	-121.852	female
Aves	Falconiformes	Buteo jamaicensis	Terrestrial	1359.3	2000	37.8	-121.927	female
Aves	Falconiformes	Buteo jamaicensis	Terrestrial	721	2000	37.8746	-121.697	female
Aves	Falconiformes	Buteo jamaicensis	Terrestrial	1017.5	2000	37.9028	-122.044	female
Aves	Falconiformes	Buteo jamaicensis	Terrestrial	808.1	2000	37.9644	-121.967	female
Aves	Falconiformes	Buteo jamaicensis	Terrestrial	850.48	2000	37.9899	-122	female
Aves	Falconiformes	Buteo jamaicensis	Terrestrial	1103.3	2000	37.991	-122.143	female
Aves	Falconiformes	Buteo jamaicensis	Terrestrial	793.78	2000	38.0123	-121.875	female
Aves	Falconiformes	Buteo jamaicensis	Terrestrial	872.1	2000	39.5078	-104.808	male
Aves	Falconiformes	Buteo jamaicensis	Terrestrial	960.4	2000	37.6687	-121.746	male
Aves	Falconiformes	Buteo jamaicensis	Terrestrial	907.18	2000	37.6707	-121.856	male
Aves	Falconiformes	Buteo jamaicensis	Terrestrial	558	2000	37.6972	-122.158	male
Aves	Falconiformes	Buteo jamaicensis	Terrestrial	970.7	2000	37.831	-121.979	male
Aves	Falconiformes	Buteo jamaicensis	Terrestrial	663.6	2000	37.8851	-121.865	male
Aves	Falconiformes	Buteo jamaicensis	Terrestrial	672.3	2000	37.8993	-122.044	male
Aves	Falconiformes	Buteo jamaicensis	Terrestrial	623.7	2000	38.0297	-121.64	male
Aves	Falconiformes	Buteo jamaicensis	Terrestrial	654.5	2000	38.0697	-122.171	male
Aves	Falconiformes	Buteo jamaicensis	Terrestrial	1148	2001	42.7126	-76.4216	female
Aves	Falconiformes	Buteo jamaicensis	Terrestrial	1183.3	2003	37.7062	-121.717	female
Aves	Falconiformes	Buteo jamaicensis	Terrestrial	824.8	2003	37.9286	-121.999	female
Aves	Falconiformes	Buteo jamaicensis	Terrestrial	1216	2003	37.9959	-121.785	female
Aves	Falconiformes	Buteo jamaicensis	Terrestrial	1500	2004	36.4434	-121.647	female
Aves	Falconiformes	Buteo jamaicensis	Terrestrial	1076	2004	37.7037	-121.72	female
Aves	Falconiformes	Buteo jamaicensis	Terrestrial	1107	2004	37.7545	-121.974	female
Aves	Falconiformes	Buteo jamaicensis	Terrestrial	1317	2004	37.8068	-121.974	female
Aves	Falconiformes	Buteo jamaicensis	Terrestrial	1293	2004	37.8164	-121.662	female
Aves	Falconiformes	Buteo jamaicensis	Terrestrial	1089	2004	37.8737	-122.062	female
Aves	Falconiformes	Buteo jamaicensis	Terrestrial	1315	2004	37.9052	-122.219	female
Aves	Falconiformes	Buteo jamaicensis	Terrestrial	890	2004	37.9255	-121.623	female
Aves	Falconiformes	Buteo jamaicensis	Terrestrial	614.5	2004	37.978	-122.031	female
Aves	Falconiformes	Buteo jamaicensis	Terrestrial	479.2	2004	38.0151	-122.02	female
Aves	Falconiformes	Buteo jamaicensis	Terrestrial	1068.9	2004	38.2056	-122.156	female
Aves	Falconiformes	Buteo jamaicensis	Terrestrial	775.5	2004	37.8816	-121.642	male
Aves	Falconiformes	Buteo jamaicensis	Terrestrial	897	2004	37.9252	-121.778	male
Aves	Falconiformes	Buteo jamaicensis	Terrestrial	724.4	2004	38.1391	-121.739	male
Aves	Falconiformes	Buteo jamaicensis	Terrestrial	665	2004	38.1683	-122.134	male
Aves	Falconiformes	Buteo jamaicensis	Terrestrial	1600	2005	37.7441	-122.214	female
Aves	Falconiformes	Buteo jamaicensis	Terrestrial	997.2	2007	38.3013	-104.769	female
Aves	Falconiformes	Buteo jamaicensis	Terrestrial	1420	2007	38.55	-105.221	female
Aves	Falconiformes	Buteo jamaicensis	Terrestrial	1137	2007	37.4116	-121.989	female
Aves	Falconiformes	Buteo jamaicensis	Terrestrial	633	2008	42.5106	-76.5092	male
Aves	Falconiformes	Buteo jamaicensis	Terrestrial	600	2008	55.55	-132.8	male
Aves	Falconiformes	Buteo jamaicensis	Terrestrial	731	2009	44.0195	-103.797	male
Aves	Falconiformes	Buteo jamaicensis	Terrestrial	869	2009	44.0343	-103.111	male
Aves	Falconiformes	Buteo jamaicensis	Terrestrial	1211.3	2010	42.9512	-106.597	female
Aves	Falconiformes	Buteo jamaicensis	Terrestrial	960	2010	42.4381	-76.5095	male
Aves	Falconiformes	Buteo jamaicensis	Terrestrial	740	2010	42.4729	-76.4969	male
Aves	Falconiformes	Buteo jamaicensis	Terrestrial	912	2010	44.0221	-103.097	male
Aves	Falconiformes	Buteo jamaicensis	Terrestrial	612	2010	43.6667	-102.871	male
Aves	Falconiformes	Buteo jamaicensis	Terrestrial	844	2010	43.7936	-102.01	male
Aves	Falconiformes	Buteo jamaicensis	Terrestrial	975.4	2011	39.9448	-102.316	female
Aves	Falconiformes	Buteo jamaicensis	Terrestrial	721.9	2011	40.0025	-102.804	female
Aves	Falconiformes	Buteo jamaicensis	Terrestrial	803	2011	40.2224	-104.603	female
Aves	Falconiformes	Buteo jamaicensis	Terrestrial	900	2011	40.4451	-104.885	female
Aves	Falconiformes	Buteo jamaicensis	Terrestrial	800	2011	40.4817	-104.698	female
Aves	Falconiformes	Buteo jamaicensis	Terrestrial	825	2011	40.5778	-104.792	female
Aves	Falconiformes	Buteo jamaicensis	Terrestrial	1225.7	2011	40.652	-105.157	female
Aves	Falconiformes	Buteo jamaicensis	Terrestrial	866.2	2011	40.7106	-104.754	female
Aves	Falconiformes	Buteo jamaicensis	Terrestrial	595.2	2011	40.0872	-104.471	male
Aves	Falconiformes	Buteo jamaicensis	Terrestrial	830.4	2011	40.32	-104.64	male
Aves	Falconiformes	Buteo jamaicensis	Terrestrial	723.2	2011	40.3412	-104.458	male
Aves	Falconiformes	Buteo jamaicensis	Terrestrial	926	2011	40.3971	-104.781	male
Aves	Falconiformes	Buteo jamaicensis	Terrestrial	566.1	2011	40.4813	-105.254	male
Aves	Falconiformes	Buteo jamaicensis	Terrestrial	814.1	2011	40.5665	-104.977	male
Aves	Falconiformes	Buteo jamaicensis	Terrestrial	713.8	2011	40.5853	-105.084	male
Aves	Falconiformes	Buteo jamaicensis	Terrestrial	642	2011	40.6249	-105.003	male
Aves	Falconiformes	Buteo jamaicensis	Terrestrial	799	2011	40.8206	-102.909	male
Aves	Falconiformes	Buteo jamaicensis	Terrestrial	914.2	2011	40.913	-105.318	male
Aves	Falconiformes	Buteo jamaicensis	Terrestrial	880	2012	40.2834	-103.641	female
Aves	Falconiformes	Buteo jamaicensis	Terrestrial	940	2012	40.3482	-105.039	female
Aves	Falconiformes	Buteo jamaicensis	Terrestrial	728.8	2012	40.3925	-105.111	female
Aves	Falconiformes	Buteo jamaicensis	Terrestrial	1220	2012	40.4056	-104.991	female
Aves	Falconiformes	Buteo jamaicensis	Terrestrial	940	2012	40.4133	-104.636	female
Aves	Falconiformes	Buteo jamaicensis	Terrestrial	1131.4	2012	40.4665	-104.773	female
Aves	Falconiformes	Buteo jamaicensis	Terrestrial	1082.1	2012	40.524	-104.813	female
Aves	Falconiformes	Buteo jamaicensis	Terrestrial	1348.7	2012	40.5936	-105.062	female
Aves	Falconiformes	Buteo jamaicensis	Terrestrial	1092.5	2012	40.6022	-104.963	female
Aves	Falconiformes	Buteo jamaicensis	Terrestrial	977.6	2012	40.611	-105.096	female
Aves	Falconiformes	Buteo jamaicensis	Terrestrial	1120	2012	40.6412	-104.964	female
Aves	Falconiformes	Buteo jamaicensis	Terrestrial	776.6	2012	40.8101	-105.086	female
Aves	Falconiformes	Buteo jamaicensis	Terrestrial	920	2012	39.6238	-105.137	male
Aves	Falconiformes	Buteo jamaicensis	Terrestrial	930.6	2012	40.2769	-105.06	male
Aves	Falconiformes	Buteo jamaicensis	Terrestrial	580	2012	40.3351	-104.928	male
Aves	Falconiformes	Buteo jamaicensis	Terrestrial	697.8	2012	40.508	-104.517	male
Aves	Falconiformes	Buteo jamaicensis	Terrestrial	920	2012	40.5208	-104.586	male
Aves	Falconiformes	Buteo jamaicensis	Terrestrial	642.4	2012	40.6682	-104.99	male
Aves	Falconiformes	Buteo jamaicensis	Terrestrial	625.3	2012	40.704	-105.016	male
Aves	Falconiformes	Buteo jamaicensis	Terrestrial	580	2012	40.8267	-105.138	male
Aves	Falconiformes	Buteo jamaicensis	Terrestrial	560	2012	40.8278	-105.264	male
Aves	Falconiformes	Buteo jamaicensis	Terrestrial	1000	2013	40.5806	-104.972	female
Aves	Falconiformes	Buteo jamaicensis	Terrestrial	840	2013	40.3005	-105.087	male
Aves	Falconiformes	Buteo jamaicensis	Terrestrial	1180	2013	40.3153	-104.659	male
Aves	Falconiformes	Buteo jamaicensis	Terrestrial	599.2	2013	40.3679	-105.13	male
Aves	Falconiformes	Buteo jamaicensis	Terrestrial	879.3	2013	40.4358	-105.08	male
Aves	Falconiformes	Buteo jamaicensis	Terrestrial	760	2013	40.5127	-105.087	male
Aves	Falconiformes	Buteo jamaicensis	Terrestrial	827	2013	41.9814	-76.5458	male
Aves	Falconiformes	Buteo jamaicensis	Terrestrial	1320	2014	40.4793	-104.571	female
Aves	Falconiformes	Buteo jamaicensis	Terrestrial	1023.5	2014	40.6116	-105.065	male
Aves	Falconiformes	Buteo jamaicensis	Terrestrial	940	2014	40.8273	-104.97	male
Aves	Charadriiformes	Calidris alpina	Aquatic	48	1918	35.367	-120.849	female
Aves	Charadriiformes	Calidris alpina	Aquatic	51.1	1918	35.367	-120.849	female
Aves	Charadriiformes	Calidris alpina	Aquatic	53.4	1918	35.6657	-121.283	female
Aves	Charadriiformes	Calidris alpina	Aquatic	48.6	1918	35.367	-120.849	male
Aves	Charadriiformes	Calidris alpina	Aquatic	9.639	1925	37.5996	-122.019	male
Aves	Charadriiformes	Calidris alpina	Aquatic	44	1926	37.9399	-122.344	male
Aves	Charadriiformes	Calidris alpina	Aquatic	25.4	1928	23.4417	-110.223	female
Aves	Charadriiformes	Calidris alpina	Aquatic	45.1	1928	24.12	-110.33	female
Aves	Charadriiformes	Calidris alpina	Aquatic	48.5	1928	38.1615	-122.902	male
Aves	Charadriiformes	Calidris alpina	Aquatic	44.8	1928	40.3401	-122.055	male
Aves	Charadriiformes	Calidris alpina	Aquatic	60.7	1935	38.0339	-122.536	female
Aves	Charadriiformes	Calidris alpina	Aquatic	38.1	1935	71.3875	-156.481	male
Aves	Charadriiformes	Calidris alpina	Aquatic	45.5	1937	33.1714	-115.57	male
Aves	Charadriiformes	Calidris alpina	Aquatic	68.5	1948	42.4381	-76.5095	male
Aves	Charadriiformes	Calidris alpina	Aquatic	73	1948	42.4381	-76.5095	male
Aves	Charadriiformes	Calidris alpina	Aquatic	54.4	1950	34.059	-119.915	female
Aves	Charadriiformes	Calidris alpina	Aquatic	44.1	1951	71.3157	-156.6	female
Aves	Charadriiformes	Calidris alpina	Aquatic	45.7	1951	71.3875	-156.481	female
Aves	Charadriiformes	Calidris alpina	Aquatic	53.1	1951	71.3875	-156.481	female
Aves	Charadriiformes	Calidris alpina	Aquatic	32.6	1951	71.3875	-156.481	male
Aves	Charadriiformes	Calidris alpina	Aquatic	52.5	1951	71.3875	-156.481	male
Aves	Charadriiformes	Calidris alpina	Aquatic	57	1951	71.3875	-156.481	male
Aves	Charadriiformes	Calidris alpina	Aquatic	58.7	1951	71.3875	-156.481	male
Aves	Charadriiformes	Calidris alpina	Aquatic	53.3	1952	71.3875	-156.481	male
Aves	Charadriiformes	Calidris alpina	Aquatic	47.5	1953	71.3875	-156.481	female
Aves	Charadriiformes	Calidris alpina	Aquatic	55.8	1953	71.3875	-156.481	female
Aves	Charadriiformes	Calidris alpina	Aquatic	58.9	1953	71.3875	-156.481	female
Aves	Charadriiformes	Calidris alpina	Aquatic	66.6	1955	71.3875	-156.481	female
Aves	Charadriiformes	Calidris alpina	Aquatic	53.3	1955	71.3875	-156.481	male
Aves	Charadriiformes	Calidris alpina	Aquatic	44	1956	37.4895	126.777	male
Aves	Charadriiformes	Calidris alpina	Aquatic	62	1957	68.9142	-164.632	female
Aves	Charadriiformes	Calidris alpina	Aquatic	34.4	1957	71.2906	-156.789	female
Aves	Charadriiformes	Calidris alpina	Aquatic	36	1957	71.2906	-156.789	female
Aves	Charadriiformes	Calidris alpina	Aquatic	43	1957	71.2906	-156.789	female
Aves	Charadriiformes	Calidris alpina	Aquatic	42	1957	37.5667	127	male
Aves	Charadriiformes	Calidris alpina	Aquatic	32.3	1957	71.2906	-156.789	male
Aves	Charadriiformes	Calidris alpina	Aquatic	32.7	1957	71.2906	-156.789	male
Aves	Charadriiformes	Calidris alpina	Aquatic	37	1958	37.5667	127	female
Aves	Charadriiformes	Calidris alpina	Aquatic	43	1958	37.5667	127	male
Aves	Charadriiformes	Calidris alpina	Aquatic	73.6	1959	71.2906	-156.789	female
Aves	Charadriiformes	Calidris alpina	Aquatic	50.4	1959	68.1	-165.767	female
Aves	Charadriiformes	Calidris alpina	Aquatic	35.5	1959	71.2906	-156.789	female
Aves	Charadriiformes	Calidris alpina	Aquatic	51.1	1959	71.2906	-156.789	female
Aves	Charadriiformes	Calidris alpina	Aquatic	51.8	1959	71.2906	-156.789	female
Aves	Charadriiformes	Calidris alpina	Aquatic	56.6	1959	71.2906	-156.789	female
Aves	Charadriiformes	Calidris alpina	Aquatic	58	1959	71.2906	-156.789	female
Aves	Charadriiformes	Calidris alpina	Aquatic	59.5	1959	71.2906	-156.789	female
Aves	Charadriiformes	Calidris alpina	Aquatic	60.4	1959	71.2906	-156.789	female
Aves	Charadriiformes	Calidris alpina	Aquatic	60.7	1959	71.2906	-156.789	female
Aves	Charadriiformes	Calidris alpina	Aquatic	62.5	1959	71.2906	-156.789	female
Aves	Charadriiformes	Calidris alpina	Aquatic	69.9	1959	71.2906	-156.789	female
Aves	Charadriiformes	Calidris alpina	Aquatic	76.8	1959	71.2906	-156.789	female
Aves	Charadriiformes	Calidris alpina	Aquatic	42	1959	37.5667	127	male
Aves	Charadriiformes	Calidris alpina	Aquatic	33.9	1959	71.2906	-156.789	male
Aves	Charadriiformes	Calidris alpina	Aquatic	36.2	1959	71.2906	-156.789	male
Aves	Charadriiformes	Calidris alpina	Aquatic	49.3	1959	71.2906	-156.789	male
Aves	Charadriiformes	Calidris alpina	Aquatic	52.6	1959	71.2906	-156.789	male
Aves	Charadriiformes	Calidris alpina	Aquatic	52.8	1959	71.2906	-156.789	male
Aves	Charadriiformes	Calidris alpina	Aquatic	55.7	1959	71.2906	-156.789	male
Aves	Charadriiformes	Calidris alpina	Aquatic	56.8	1959	71.2906	-156.789	male
Aves	Charadriiformes	Calidris alpina	Aquatic	57	1959	71.2906	-156.789	male
Aves	Charadriiformes	Calidris alpina	Aquatic	58.1	1959	71.2906	-156.789	male
Aves	Charadriiformes	Calidris alpina	Aquatic	47	1960	37.7556	128.933	female
Aves	Charadriiformes	Calidris alpina	Aquatic	47	1960	37.7556	128.933	female
Aves	Charadriiformes	Calidris alpina	Aquatic	51	1960	37.7556	128.933	female
Aves	Charadriiformes	Calidris alpina	Aquatic	56	1960	37.7556	128.933	female
Aves	Charadriiformes	Calidris alpina	Aquatic	59	1960	37.7556	128.933	female
Aves	Charadriiformes	Calidris alpina	Aquatic	62	1960	37.7556	128.933	female
Aves	Charadriiformes	Calidris alpina	Aquatic	26.8	1960	71.2906	-156.789	female
Aves	Charadriiformes	Calidris alpina	Aquatic	28.1	1960	71.2906	-156.789	female
Aves	Charadriiformes	Calidris alpina	Aquatic	36.6	1960	71.2906	-156.789	female
Aves	Charadriiformes	Calidris alpina	Aquatic	39.5	1960	71.2906	-156.789	female
Aves	Charadriiformes	Calidris alpina	Aquatic	40.5	1960	71.2906	-156.789	female
Aves	Charadriiformes	Calidris alpina	Aquatic	50.8	1960	71.2906	-156.789	female
Aves	Charadriiformes	Calidris alpina	Aquatic	51.1	1960	71.2906	-156.789	female
Aves	Charadriiformes	Calidris alpina	Aquatic	57.4	1960	71.2906	-156.789	female
Aves	Charadriiformes	Calidris alpina	Aquatic	59.5	1960	71.2906	-156.789	female
Aves	Charadriiformes	Calidris alpina	Aquatic	60.4	1960	71.2906	-156.789	female
Aves	Charadriiformes	Calidris alpina	Aquatic	60.8	1960	71.2906	-156.789	female
Aves	Charadriiformes	Calidris alpina	Aquatic	61.5	1960	71.2906	-156.789	female
Aves	Charadriiformes	Calidris alpina	Aquatic	61.6	1960	71.2906	-156.789	female
Aves	Charadriiformes	Calidris alpina	Aquatic	67.2	1960	71.2906	-156.789	female
Aves	Charadriiformes	Calidris alpina	Aquatic	72.4	1960	71.2906	-156.789	female
Aves	Charadriiformes	Calidris alpina	Aquatic	80.4	1960	71.2906	-156.789	female
Aves	Charadriiformes	Calidris alpina	Aquatic	45	1960	37.5667	127	male
Aves	Charadriiformes	Calidris alpina	Aquatic	49	1960	37.5667	127	male
Aves	Charadriiformes	Calidris alpina	Aquatic	54	1960	37.5667	127	male
Aves	Charadriiformes	Calidris alpina	Aquatic	49	1960	37.7556	128.933	male
Aves	Charadriiformes	Calidris alpina	Aquatic	51	1960	37.7556	128.933	male
Aves	Charadriiformes	Calidris alpina	Aquatic	21.6	1960	71.2906	-156.789	male
Aves	Charadriiformes	Calidris alpina	Aquatic	27.3	1960	71.2906	-156.789	male
Aves	Charadriiformes	Calidris alpina	Aquatic	36	1960	71.2906	-156.789	male
Aves	Charadriiformes	Calidris alpina	Aquatic	50.2	1960	71.2906	-156.789	male
Aves	Charadriiformes	Calidris alpina	Aquatic	50.2	1960	71.2906	-156.789	male
Aves	Charadriiformes	Calidris alpina	Aquatic	50.7	1960	71.2906	-156.789	male
Aves	Charadriiformes	Calidris alpina	Aquatic	51.5	1960	71.2906	-156.789	male
Aves	Charadriiformes	Calidris alpina	Aquatic	52	1960	71.2906	-156.789	male
Aves	Charadriiformes	Calidris alpina	Aquatic	52.3	1960	71.2906	-156.789	male
Aves	Charadriiformes	Calidris alpina	Aquatic	54.3	1960	71.2906	-156.789	male
Aves	Charadriiformes	Calidris alpina	Aquatic	54.9	1960	71.2906	-156.789	male
Aves	Charadriiformes	Calidris alpina	Aquatic	55.1	1960	71.2906	-156.789	male
Aves	Charadriiformes	Calidris alpina	Aquatic	55.5	1960	71.2906	-156.789	male
Aves	Charadriiformes	Calidris alpina	Aquatic	57.1	1960	71.2906	-156.789	male
Aves	Charadriiformes	Calidris alpina	Aquatic	61.9	1960	71.2906	-156.789	male
Aves	Charadriiformes	Calidris alpina	Aquatic	62.7	1960	71.2906	-156.789	male
Aves	Charadriiformes	Calidris alpina	Aquatic	62.7	1960	71.2906	-156.789	male
Aves	Charadriiformes	Calidris alpina	Aquatic	68.5	1960	71.2906	-156.789	male
Aves	Charadriiformes	Calidris alpina	Aquatic	41	1961	30.4333	-115.933	female
Aves	Charadriiformes	Calidris alpina	Aquatic	50	1961	30.4333	-115.933	female
Aves	Charadriiformes	Calidris alpina	Aquatic	50.6	1961	30.4333	-115.933	female
Aves	Charadriiformes	Calidris alpina	Aquatic	51.4	1961	30.4333	-115.933	female
Aves	Charadriiformes	Calidris alpina	Aquatic	51.5	1961	30.4333	-115.933	female
Aves	Charadriiformes	Calidris alpina	Aquatic	51.8	1961	30.4333	-115.933	female
Aves	Charadriiformes	Calidris alpina	Aquatic	52.2	1961	30.4333	-115.933	female
Aves	Charadriiformes	Calidris alpina	Aquatic	54.2	1961	30.4333	-115.933	female
Aves	Charadriiformes	Calidris alpina	Aquatic	54.8	1961	30.4333	-115.933	female
Aves	Charadriiformes	Calidris alpina	Aquatic	55.7	1961	30.4333	-115.933	female
Aves	Charadriiformes	Calidris alpina	Aquatic	56	1961	30.4333	-115.933	female
Aves	Charadriiformes	Calidris alpina	Aquatic	58.5	1961	30.4333	-115.933	female
Aves	Charadriiformes	Calidris alpina	Aquatic	58.5	1961	30.4333	-115.933	female
Aves	Charadriiformes	Calidris alpina	Aquatic	58.6	1961	30.4333	-115.933	female
Aves	Charadriiformes	Calidris alpina	Aquatic	61.5	1961	30.4333	-115.933	female
Aves	Charadriiformes	Calidris alpina	Aquatic	65.3	1961	30.4333	-115.933	female
Aves	Charadriiformes	Calidris alpina	Aquatic	54.7	1961	38.3151	-123.049	female
Aves	Charadriiformes	Calidris alpina	Aquatic	49.6	1961	71.2906	-156.789	female
Aves	Charadriiformes	Calidris alpina	Aquatic	54.8	1961	71.2906	-156.789	female
Aves	Charadriiformes	Calidris alpina	Aquatic	54.8	1961	71.2906	-156.789	female
Aves	Charadriiformes	Calidris alpina	Aquatic	55.3	1961	71.2906	-156.789	female
Aves	Charadriiformes	Calidris alpina	Aquatic	57.3	1961	71.2906	-156.789	female
Aves	Charadriiformes	Calidris alpina	Aquatic	57.5	1961	71.2906	-156.789	female
Aves	Charadriiformes	Calidris alpina	Aquatic	57.9	1961	71.2906	-156.789	female
Aves	Charadriiformes	Calidris alpina	Aquatic	58	1961	71.2906	-156.789	female
Aves	Charadriiformes	Calidris alpina	Aquatic	58.5	1961	71.2906	-156.789	female
Aves	Charadriiformes	Calidris alpina	Aquatic	59.4	1961	71.2906	-156.789	female
Aves	Charadriiformes	Calidris alpina	Aquatic	59.8	1961	71.2906	-156.789	female
Aves	Charadriiformes	Calidris alpina	Aquatic	60.2	1961	71.2906	-156.789	female
Aves	Charadriiformes	Calidris alpina	Aquatic	61.7	1961	71.2906	-156.789	female
Aves	Charadriiformes	Calidris alpina	Aquatic	64.8	1961	71.2906	-156.789	female
Aves	Charadriiformes	Calidris alpina	Aquatic	65.6	1961	71.2906	-156.789	female
Aves	Charadriiformes	Calidris alpina	Aquatic	65.9	1961	71.2906	-156.789	female
Aves	Charadriiformes	Calidris alpina	Aquatic	66.2	1961	71.2906	-156.789	female
Aves	Charadriiformes	Calidris alpina	Aquatic	8.1	1961	71.2906	-156.789	female
Aves	Charadriiformes	Calidris alpina	Aquatic	44.8	1961	30.4333	-115.933	male
Aves	Charadriiformes	Calidris alpina	Aquatic	46.2	1961	30.4333	-115.933	male
Aves	Charadriiformes	Calidris alpina	Aquatic	51	1961	30.4333	-115.933	male
Aves	Charadriiformes	Calidris alpina	Aquatic	51.2	1961	30.4333	-115.933	male
Aves	Charadriiformes	Calidris alpina	Aquatic	51.8	1961	30.4333	-115.933	male
Aves	Charadriiformes	Calidris alpina	Aquatic	52	1961	30.4333	-115.933	male
Aves	Charadriiformes	Calidris alpina	Aquatic	52.7	1961	30.4333	-115.933	male
Aves	Charadriiformes	Calidris alpina	Aquatic	52.8	1961	30.4333	-115.933	male
Aves	Charadriiformes	Calidris alpina	Aquatic	53	1961	30.4333	-115.933	male
Aves	Charadriiformes	Calidris alpina	Aquatic	54.1	1961	30.4333	-115.933	male
Aves	Charadriiformes	Calidris alpina	Aquatic	54.5	1961	30.4333	-115.933	male
Aves	Charadriiformes	Calidris alpina	Aquatic	54.7	1961	30.4333	-115.933	male
Aves	Charadriiformes	Calidris alpina	Aquatic	55.1	1961	30.4333	-115.933	male
Aves	Charadriiformes	Calidris alpina	Aquatic	55.4	1961	30.4333	-115.933	male
Aves	Charadriiformes	Calidris alpina	Aquatic	55.8	1961	30.4333	-115.933	male
Aves	Charadriiformes	Calidris alpina	Aquatic	55.8	1961	30.4333	-115.933	male
Aves	Charadriiformes	Calidris alpina	Aquatic	57	1961	30.4333	-115.933	male
Aves	Charadriiformes	Calidris alpina	Aquatic	57.3	1961	30.4333	-115.933	male
Aves	Charadriiformes	Calidris alpina	Aquatic	57.5	1961	30.4333	-115.933	male
Aves	Charadriiformes	Calidris alpina	Aquatic	57.9	1961	30.4333	-115.933	male
Aves	Charadriiformes	Calidris alpina	Aquatic	57.9	1961	30.4333	-115.933	male
Aves	Charadriiformes	Calidris alpina	Aquatic	58	1961	30.4333	-115.933	male
Aves	Charadriiformes	Calidris alpina	Aquatic	60	1961	30.4333	-115.933	male
Aves	Charadriiformes	Calidris alpina	Aquatic	45	1961	35.103	128.863	male
Aves	Charadriiformes	Calidris alpina	Aquatic	46.4	1961	67.965	-165.183	male
Aves	Charadriiformes	Calidris alpina	Aquatic	26.4	1961	71.2906	-156.789	male
Aves	Charadriiformes	Calidris alpina	Aquatic	45	1961	71.2906	-156.789	male
Aves	Charadriiformes	Calidris alpina	Aquatic	49.8	1961	71.2906	-156.789	male
Aves	Charadriiformes	Calidris alpina	Aquatic	52.1	1961	71.2906	-156.789	male
Aves	Charadriiformes	Calidris alpina	Aquatic	53.5	1961	71.2906	-156.789	male
Aves	Charadriiformes	Calidris alpina	Aquatic	56	1961	71.2906	-156.789	male
Aves	Charadriiformes	Calidris alpina	Aquatic	58.1	1961	71.2906	-156.789	male
Aves	Charadriiformes	Calidris alpina	Aquatic	59.5	1961	71.2906	-156.789	male
Aves	Charadriiformes	Calidris alpina	Aquatic	59.9	1961	71.2906	-156.789	male
Aves	Charadriiformes	Calidris alpina	Aquatic	60	1961	71.2906	-156.789	male
Aves	Charadriiformes	Calidris alpina	Aquatic	60.3	1961	71.2906	-156.789	male
Aves	Charadriiformes	Calidris alpina	Aquatic	60.8	1962	37.8372	-122.297	female
Aves	Charadriiformes	Calidris alpina	Aquatic	63.4	1962	37.8372	-122.297	female
Aves	Charadriiformes	Calidris alpina	Aquatic	26.3	1962	71.2906	-156.789	female
Aves	Charadriiformes	Calidris alpina	Aquatic	61.8	1962	71.2906	-156.789	female
Aves	Charadriiformes	Calidris alpina	Aquatic	66.5	1962	71.2906	-156.789	female
Aves	Charadriiformes	Calidris alpina	Aquatic	74.4	1962	71.2906	-156.789	female
Aves	Charadriiformes	Calidris alpina	Aquatic	84.9	1962	37.8372	-122.297	female
Aves	Charadriiformes	Calidris alpina	Aquatic	56	1962	37.4833	126.783	female
Aves	Charadriiformes	Calidris alpina	Aquatic	58	1962	71.2906	-156.789	female
Aves	Charadriiformes	Calidris alpina	Aquatic	58.3	1962	71.2906	-156.789	female
Aves	Charadriiformes	Calidris alpina	Aquatic	59.7	1962	71.2906	-156.789	female
Aves	Charadriiformes	Calidris alpina	Aquatic	60.5	1962	71.2906	-156.789	female
Aves	Charadriiformes	Calidris alpina	Aquatic	63.3	1962	71.2906	-156.789	female
Aves	Charadriiformes	Calidris alpina	Aquatic	65.7	1962	71.2906	-156.789	female
Aves	Charadriiformes	Calidris alpina	Aquatic	68.8	1962	71.2906	-156.789	female
Aves	Charadriiformes	Calidris alpina	Aquatic	70.2	1962	71.2906	-156.789	female
Aves	Charadriiformes	Calidris alpina	Aquatic	83.5	1962	71.2906	-156.789	female
Aves	Charadriiformes	Calidris alpina	Aquatic	50.5	1962	71.2906	-156.789	male
Aves	Charadriiformes	Calidris alpina	Aquatic	52.9	1962	71.2906	-156.789	male
Aves	Charadriiformes	Calidris alpina	Aquatic	55	1962	71.2906	-156.789	male
Aves	Charadriiformes	Calidris alpina	Aquatic	52	1962	38.3252	-123.047	male
Aves	Charadriiformes	Calidris alpina	Aquatic	58.1	1962	38.3252	-123.047	male
Aves	Charadriiformes	Calidris alpina	Aquatic	54.9	1962	61.205	-150.013	male
Aves	Charadriiformes	Calidris alpina	Aquatic	61.5	1962	61.205	-150.013	male
Aves	Charadriiformes	Calidris alpina	Aquatic	64.3	1962	61.205	-150.013	male
Aves	Charadriiformes	Calidris alpina	Aquatic	51	1962	35.103	128.863	male
Aves	Charadriiformes	Calidris alpina	Aquatic	57	1962	37.4833	126.783	male
Aves	Charadriiformes	Calidris alpina	Aquatic	53.1	1962	71.2906	-156.789	male
Aves	Charadriiformes	Calidris alpina	Aquatic	54.5	1962	71.2906	-156.789	male
Aves	Charadriiformes	Calidris alpina	Aquatic	54.7	1962	71.2906	-156.789	male
Aves	Charadriiformes	Calidris alpina	Aquatic	54.9	1962	71.2906	-156.789	male
Aves	Charadriiformes	Calidris alpina	Aquatic	55	1962	71.2906	-156.789	male
Aves	Charadriiformes	Calidris alpina	Aquatic	57.4	1962	71.2906	-156.789	male
Aves	Charadriiformes	Calidris alpina	Aquatic	60	1962	71.2906	-156.789	male
Aves	Charadriiformes	Calidris alpina	Aquatic	68.8	1963	71.2906	-156.789	female
Aves	Charadriiformes	Calidris alpina	Aquatic	57.6	1963	71.2906	-156.789	male
Aves	Charadriiformes	Calidris alpina	Aquatic	61.5	1963	71.2906	-156.789	male
Aves	Charadriiformes	Calidris alpina	Aquatic	62.8	1963	71.2906	-156.789	male
Aves	Charadriiformes	Calidris alpina	Aquatic	76.7	1964	37.9006	-122.321	female
Aves	Charadriiformes	Calidris alpina	Aquatic	23.6	1964	71.2906	-156.789	male
Aves	Charadriiformes	Calidris alpina	Aquatic	34	1964	71.2906	-156.789	male
Aves	Charadriiformes	Calidris alpina	Aquatic	49.4	1964	71.2906	-156.789	male
Aves	Charadriiformes	Calidris alpina	Aquatic	61.2	1964	71.2906	-156.789	male
Aves	Charadriiformes	Calidris alpina	Aquatic	64.7	1965	37.8911	-122.323	female
Aves	Charadriiformes	Calidris alpina	Aquatic	69.6	1965	37.8911	-122.323	female
Aves	Charadriiformes	Calidris alpina	Aquatic	51.3	1965	37.8911	-122.323	male
Aves	Charadriiformes	Calidris alpina	Aquatic	52.1	1965	37.8911	-122.323	male
Aves	Charadriiformes	Calidris alpina	Aquatic	55.1	1965	37.8911	-122.323	male
Aves	Charadriiformes	Calidris alpina	Aquatic	55.6	1965	37.8911	-122.323	male
Aves	Charadriiformes	Calidris alpina	Aquatic	57.2	1965	37.8911	-122.323	male
Aves	Charadriiformes	Calidris alpina	Aquatic	58.6	1965	37.8911	-122.323	male
Aves	Charadriiformes	Calidris alpina	Aquatic	60.1	1965	37.8911	-122.323	male
Aves	Charadriiformes	Calidris alpina	Aquatic	64.4	1965	37.8911	-122.323	male
Aves	Charadriiformes	Calidris alpina	Aquatic	25.9	1965	71.2906	-156.789	male
Aves	Charadriiformes	Calidris alpina	Aquatic	60.6	1966	61.6857	-165.763	female
Aves	Charadriiformes	Calidris alpina	Aquatic	61.4	1966	61.6857	-165.763	female
Aves	Charadriiformes	Calidris alpina	Aquatic	63.2	1966	61.6857	-165.763	female
Aves	Charadriiformes	Calidris alpina	Aquatic	65.6	1966	61.6857	-165.763	female
Aves	Charadriiformes	Calidris alpina	Aquatic	67.6	1966	61.6857	-165.763	female
Aves	Charadriiformes	Calidris alpina	Aquatic	41.4	1966	71.2906	-156.789	female
Aves	Charadriiformes	Calidris alpina	Aquatic	69.4	1966	71.2906	-156.789	female
Aves	Charadriiformes	Calidris alpina	Aquatic	52.2	1966	61.6857	-165.763	male
Aves	Charadriiformes	Calidris alpina	Aquatic	52.4	1966	61.6857	-165.763	male
Aves	Charadriiformes	Calidris alpina	Aquatic	57.4	1966	61.6857	-165.763	male
Aves	Charadriiformes	Calidris alpina	Aquatic	52.4	1966	61.7025	-165.727	male
Aves	Charadriiformes	Calidris alpina	Aquatic	55.5	1966	61.7129	-165.687	male
Aves	Charadriiformes	Calidris alpina	Aquatic	30.4	1966	71.2906	-156.789	male
Aves	Charadriiformes	Calidris alpina	Aquatic	56	1966	71.2906	-156.789	male
Aves	Charadriiformes	Calidris alpina	Aquatic	58.2	1967	61.307	-165.531	female
Aves	Charadriiformes	Calidris alpina	Aquatic	47	1967	61.4266	-165.45	female
Aves	Charadriiformes	Calidris alpina	Aquatic	49.8	1967	61.4266	-165.45	female
Aves	Charadriiformes	Calidris alpina	Aquatic	50	1967	61.4266	-165.45	female
Aves	Charadriiformes	Calidris alpina	Aquatic	50.7	1967	61.4266	-165.45	female
Aves	Charadriiformes	Calidris alpina	Aquatic	50.8	1967	61.4266	-165.45	female
Aves	Charadriiformes	Calidris alpina	Aquatic	51	1967	61.4266	-165.45	female
Aves	Charadriiformes	Calidris alpina	Aquatic	55.7	1967	61.4266	-165.45	female
Aves	Charadriiformes	Calidris alpina	Aquatic	57.6	1967	61.4266	-165.45	female
Aves	Charadriiformes	Calidris alpina	Aquatic	59.1	1967	61.4266	-165.45	female
Aves	Charadriiformes	Calidris alpina	Aquatic	54.2	1967	61.7025	-165.727	female
Aves	Charadriiformes	Calidris alpina	Aquatic	58	1967	61.7025	-165.727	female
Aves	Charadriiformes	Calidris alpina	Aquatic	59.4	1967	61.7025	-165.727	female
Aves	Charadriiformes	Calidris alpina	Aquatic	47.4	1967	61.4266	-165.45	male
Aves	Charadriiformes	Calidris alpina	Aquatic	50.4	1967	61.4266	-165.45	male
Aves	Charadriiformes	Calidris alpina	Aquatic	51	1967	61.4266	-165.45	male
Aves	Charadriiformes	Calidris alpina	Aquatic	52	1967	61.4266	-165.45	male
Aves	Charadriiformes	Calidris alpina	Aquatic	52.8	1967	61.4266	-165.45	male
Aves	Charadriiformes	Calidris alpina	Aquatic	52.9	1967	61.4266	-165.45	male
Aves	Charadriiformes	Calidris alpina	Aquatic	54.3	1967	61.4266	-165.45	male
Aves	Charadriiformes	Calidris alpina	Aquatic	55.8	1967	61.4266	-165.45	male
Aves	Charadriiformes	Calidris alpina	Aquatic	56.2	1967	61.4266	-165.45	male
Aves	Charadriiformes	Calidris alpina	Aquatic	57.3	1967	61.4266	-165.45	male
Aves	Charadriiformes	Calidris alpina	Aquatic	58	1967	61.4266	-165.45	male
Aves	Charadriiformes	Calidris alpina	Aquatic	58.7	1967	61.4266	-165.45	male
Aves	Charadriiformes	Calidris alpina	Aquatic	59.8	1967	61.4266	-165.45	male
Aves	Charadriiformes	Calidris alpina	Aquatic	61	1967	61.4266	-165.45	male
Aves	Charadriiformes	Calidris alpina	Aquatic	48.5	1967	61.7025	-165.727	male
Aves	Charadriiformes	Calidris alpina	Aquatic	49.2	1967	61.7025	-165.727	male
Aves	Charadriiformes	Calidris alpina	Aquatic	52.8	1967	61.7025	-165.727	male
Aves	Charadriiformes	Calidris alpina	Aquatic	56	1967	61.7025	-165.727	male
Aves	Charadriiformes	Calidris alpina	Aquatic	56.3	1967	61.7025	-165.727	male
Aves	Charadriiformes	Calidris alpina	Aquatic	59.9	1967	61.7025	-165.727	male
Aves	Charadriiformes	Calidris alpina	Aquatic	62.9	1967	61.7025	-165.727	male
Aves	Charadriiformes	Calidris alpina	Aquatic	58.2	1968	71.3033	-156.713	female
Aves	Charadriiformes	Calidris alpina	Aquatic	50.8	1968	61.433	-165.451	female
Aves	Charadriiformes	Calidris alpina	Aquatic	51.4	1968	61.433	-165.451	female
Aves	Charadriiformes	Calidris alpina	Aquatic	58.3	1968	61.433	-165.451	female
Aves	Charadriiformes	Calidris alpina	Aquatic	63.4	1968	61.433	-165.451	female
Aves	Charadriiformes	Calidris alpina	Aquatic	61	1968	61.7025	-165.727	female
Aves	Charadriiformes	Calidris alpina	Aquatic	70.9	1968	61.7025	-165.727	female
Aves	Charadriiformes	Calidris alpina	Aquatic	53.5	1968	61.7129	-165.687	female
Aves	Charadriiformes	Calidris alpina	Aquatic	69.6	1968	61.7129	-165.687	female
Aves	Charadriiformes	Calidris alpina	Aquatic	71.3	1968	61.7129	-165.687	female
Aves	Charadriiformes	Calidris alpina	Aquatic	49.7	1968	61.433	-165.451	male
Aves	Charadriiformes	Calidris alpina	Aquatic	50	1968	61.433	-165.451	male
Aves	Charadriiformes	Calidris alpina	Aquatic	58.2	1968	61.433	-165.451	male
Aves	Charadriiformes	Calidris alpina	Aquatic	48.7	1968	61.7025	-165.727	male
Aves	Charadriiformes	Calidris alpina	Aquatic	50.8	1968	61.7025	-165.727	male
Aves	Charadriiformes	Calidris alpina	Aquatic	51.4	1968	61.7025	-165.727	male
Aves	Charadriiformes	Calidris alpina	Aquatic	52.4	1968	61.7025	-165.727	male
Aves	Charadriiformes	Calidris alpina	Aquatic	52.8	1968	61.7025	-165.727	male
Aves	Charadriiformes	Calidris alpina	Aquatic	56.5	1968	61.7025	-165.727	male
Aves	Charadriiformes	Calidris alpina	Aquatic	56.6	1968	61.7025	-165.727	male
Aves	Charadriiformes	Calidris alpina	Aquatic	56.8	1968	61.7025	-165.727	male
Aves	Charadriiformes	Calidris alpina	Aquatic	57.7	1968	61.7025	-165.727	male
Aves	Charadriiformes	Calidris alpina	Aquatic	59.8	1968	61.7025	-165.727	male
Aves	Charadriiformes	Calidris alpina	Aquatic	50.5	1968	61.7129	-165.687	male
Aves	Charadriiformes	Calidris alpina	Aquatic	52.7	1968	61.7129	-165.687	male
Aves	Charadriiformes	Calidris alpina	Aquatic	52.8	1968	61.7129	-165.687	male
Aves	Charadriiformes	Calidris alpina	Aquatic	52.7	1969	61.3003	-165.719	female
Aves	Charadriiformes	Calidris alpina	Aquatic	52.8	1969	61.3003	-165.719	female
Aves	Charadriiformes	Calidris alpina	Aquatic	58.4	1969	61.3003	-165.719	female
Aves	Charadriiformes	Calidris alpina	Aquatic	57.1	1969	61.433	-165.451	female
Aves	Charadriiformes	Calidris alpina	Aquatic	50.7	1971	71.2906	-156.789	female
Aves	Charadriiformes	Calidris alpina	Aquatic	52.1	1972	71.2906	-156.789	male
Aves	Charadriiformes	Calidris alpina	Aquatic	55.7	1973	37.7508	-122.221	female
Aves	Charadriiformes	Calidris alpina	Aquatic	56.6	1973	71.2906	-156.789	female
Aves	Charadriiformes	Calidris alpina	Aquatic	57.2	1973	71.2906	-156.789	female
Aves	Charadriiformes	Calidris alpina	Aquatic	60.5	1973	71.2906	-156.789	female
Aves	Charadriiformes	Calidris alpina	Aquatic	63.2	1973	71.2906	-156.789	female
Aves	Charadriiformes	Calidris alpina	Aquatic	63.9	1973	71.2906	-156.789	female
Aves	Charadriiformes	Calidris alpina	Aquatic	57.3	1973	71.2906	-156.789	male
Aves	Charadriiformes	Calidris alpina	Aquatic	54.7	1975	71.2906	-156.789	male
Aves	Charadriiformes	Calidris alpina	Aquatic	46	1976	61.4301	-165.452	female
Aves	Charadriiformes	Calidris alpina	Aquatic	35	1976	61.4301	-165.452	male
Aves	Charadriiformes	Calidris alpina	Aquatic	62.3	1976	71.2906	-156.789	male
Aves	Charadriiformes	Calidris alpina	Aquatic	63	1977	65.7128	-162.349	female
Aves	Charadriiformes	Calidris alpina	Aquatic	57	1977	65.9725	-162.3	female
Aves	Charadriiformes	Calidris alpina	Aquatic	59	1977	65.7128	-162.349	male
Aves	Charadriiformes	Calidris alpina	Aquatic	53	1977	65.7225	-167.82	male
Aves	Charadriiformes	Calidris alpina	Aquatic	55	1980	37.5252	-122.086	female
Aves	Charadriiformes	Calidris alpina	Aquatic	32	1987	40.8667	-124.098	female
Aves	Charadriiformes	Calidris alpina	Aquatic	42	1987	40.8667	-124.098	female
Aves	Charadriiformes	Calidris alpina	Aquatic	37	1987	40.8667	-124.098	male
Aves	Charadriiformes	Calidris alpina	Aquatic	40	1987	40.8977	-124.126	male
Aves	Charadriiformes	Calidris alpina	Aquatic	48.9	1997	58.5632	-161.742	female
Aves	Charadriiformes	Calidris alpina	Aquatic	51.5	1997	58.5632	-161.742	male
Aves	Charadriiformes	Calidris alpina	Aquatic	57.4	1998	55.2227	-162.66	female
Aves	Charadriiformes	Calidris alpina	Aquatic	64.9	1998	55.2227	-162.66	female
Aves	Charadriiformes	Calidris alpina	Aquatic	50	1998	64.484	-164.77	female
Aves	Charadriiformes	Calidris alpina	Aquatic	60.2	1998	55.2227	-162.66	female
Aves	Charadriiformes	Calidris alpina	Aquatic	63.8	1998	55.2227	-162.66	female
Aves	Charadriiformes	Calidris alpina	Aquatic	52.1	1998	55.2227	-162.66	male
Aves	Charadriiformes	Calidris alpina	Aquatic	57.4	1998	55.2227	-162.66	male
Aves	Charadriiformes	Calidris alpina	Aquatic	61.2	1998	55.2227	-162.66	male
Aves	Charadriiformes	Calidris alpina	Aquatic	58.6	1998	55.2227	-162.66	male
Aves	Charadriiformes	Calidris alpina	Aquatic	58.7	1998	55.2227	-162.66	male
Aves	Charadriiformes	Calidris alpina	Aquatic	59.1	1998	55.2227	-162.66	male
Aves	Charadriiformes	Calidris alpina	Aquatic	64.7	1999	52.7231	174.111	male
Aves	Charadriiformes	Calidris alpina	Aquatic	61	2000	60.0963	-166.223	female
Aves	Charadriiformes	Calidris alpina	Aquatic	49	2000	55.2227	-162.66	male
Aves	Charadriiformes	Calidris alpina	Aquatic	48	2000	60.0963	-166.223	male
Aves	Charadriiformes	Calidris alpina	Aquatic	48.5	2000	60.0963	-166.223	male
Aves	Charadriiformes	Calidris alpina	Aquatic	50	2000	60.0963	-166.223	male
Aves	Charadriiformes	Calidris alpina	Aquatic	45	2000	64.484	-164.77	male
Aves	Charadriiformes	Calidris alpina	Aquatic	48.6	2002	71.3033	-156.713	female
Aves	Charadriiformes	Calidris alpina	Aquatic	49.2	2002	52.8275	173.206	male
Aves	Charadriiformes	Calidris alpina	Aquatic	59	2002	55.85	-161.83	male
Aves	Charadriiformes	Calidris alpina	Aquatic	58.5	2004	55.2227	-162.66	female
Aves	Charadriiformes	Calidris alpina	Aquatic	62.7	2004	55.2227	-162.66	female
Aves	Charadriiformes	Calidris alpina	Aquatic	61.4	2004	43.2367	-75.9988	male
Aves	Charadriiformes	Calidris alpina	Aquatic	55	2004	55.2227	-162.66	male
Aves	Charadriiformes	Calidris alpina	Aquatic	59	2004	55.2227	-162.66	male
Aves	Charadriiformes	Calidris alpina	Aquatic	52.9	2004	59.0741	-161.75	male
Aves	Charadriiformes	Calidris alpina	Aquatic	60	2005	52.8275	173.206	female
Aves	Charadriiformes	Calidris alpina	Aquatic	62	2005	37.7481	-122.235	female
Aves	Charadriiformes	Calidris alpina	Aquatic	48	2006	52.7373	173.907	female
Aves	Charadriiformes	Calidris alpina	Aquatic	54.9	2006	52.7373	173.907	female
Aves	Charadriiformes	Calidris alpina	Aquatic	51.4	2006	52.7231	174.111	male
Aves	Charadriiformes	Calidris alpina	Aquatic	43	2006	52.7373	173.907	male
Aves	Charadriiformes	Calidris alpina	Aquatic	44	2006	52.7373	173.907	male
Aves	Charadriiformes	Calidris alpina	Aquatic	45	2006	52.7373	173.907	male
Aves	Charadriiformes	Calidris alpina	Aquatic	47	2006	52.7373	173.907	male
Aves	Charadriiformes	Calidris alpina	Aquatic	64	2008	52.8275	173.206	female
Aves	Charadriiformes	Calidris alpina	Aquatic	72	2009	52.8275	173.206	female
Aves	Charadriiformes	Calidris alpina	Aquatic	50	2009	57.79	-152.406	female
Aves	Charadriiformes	Calidris alpina	Aquatic	57	2009	57.79	-152.406	female
Aves	Charadriiformes	Calidris alpina	Aquatic	50	2009	57.79	-152.406	male
Aves	Charadriiformes	Calidris alpina	Aquatic	53	2010	52.7373	173.907	female
Aves	Charadriiformes	Calidris alpina	Aquatic	53	2010	55.8102	-155.731	male
Aves	Charadriiformes	Calidris mauri	Aquatic	27.6	1918	35.3932	-120.859	female
Aves	Charadriiformes	Calidris mauri	Aquatic	22.3	1918	35.367	-120.849	male
Aves	Charadriiformes	Calidris mauri	Aquatic	20	1920	37.927	-121.364	male
Aves	Charadriiformes	Calidris mauri	Aquatic	24.2	1926	31	-114.867	female
Aves	Charadriiformes	Calidris mauri	Aquatic	24.6	1926	31	-114.867	female
Aves	Charadriiformes	Calidris mauri	Aquatic	23	1926	38.1527	-122.087	male
Aves	Charadriiformes	Calidris mauri	Aquatic	23.4	1928	40.937	-120.208	female
Aves	Charadriiformes	Calidris mauri	Aquatic	22.7	1928	40.937	-120.208	male
Aves	Charadriiformes	Calidris mauri	Aquatic	20.3	1934	34.0861	-119.06	male
Aves	Charadriiformes	Calidris mauri	Aquatic	27.7	1935	38.0339	-122.536	female
Aves	Charadriiformes	Calidris mauri	Aquatic	22.3	1935	41.342	-114.081	male
Aves	Charadriiformes	Calidris mauri	Aquatic	25.5	1937	33.5574	-116.066	female
Aves	Charadriiformes	Calidris mauri	Aquatic	22.4	1937	33.5574	-116.066	male
Aves	Charadriiformes	Calidris mauri	Aquatic	23.6	1940	39.5253	-118.876	female
Aves	Charadriiformes	Calidris mauri	Aquatic	20.5	1941	48.4506	-122.962	male
Aves	Charadriiformes	Calidris mauri	Aquatic	25.6	1941	48.4506	-122.962	male
Aves	Charadriiformes	Calidris mauri	Aquatic	22.6	1942	41.1604	-124.132	female
Aves	Charadriiformes	Calidris mauri	Aquatic	27.4	1942	41.1604	-124.132	female
Aves	Charadriiformes	Calidris mauri	Aquatic	29	1942	41.1604	-124.132	female
Aves	Charadriiformes	Calidris mauri	Aquatic	22.7	1942	41.1604	-124.132	male
Aves	Charadriiformes	Calidris mauri	Aquatic	21.9	1949	23.05	-109.683	female
Aves	Charadriiformes	Calidris mauri	Aquatic	23.3	1949	41.1604	-124.132	female
Aves	Charadriiformes	Calidris mauri	Aquatic	23.6	1949	41.1604	-124.132	female
Aves	Charadriiformes	Calidris mauri	Aquatic	27.5	1949	41.1604	-124.132	female
Aves	Charadriiformes	Calidris mauri	Aquatic	26.7	1955	39.0224	-122.666	female
Aves	Charadriiformes	Calidris mauri	Aquatic	28.9	1955	60.7286	-161.724	female
Aves	Charadriiformes	Calidris mauri	Aquatic	26.9	1955	60.7081	-161.766	male
Aves	Charadriiformes	Calidris mauri	Aquatic	25.5	1955	60.7286	-161.724	male
Aves	Charadriiformes	Calidris mauri	Aquatic	31.1	1956	59.4361	-146.329	female
Aves	Charadriiformes	Calidris mauri	Aquatic	31.3	1956	59.4361	-146.329	female
Aves	Charadriiformes	Calidris mauri	Aquatic	29.5	1956	60.7081	-161.766	female
Aves	Charadriiformes	Calidris mauri	Aquatic	23.4	1956	59.4361	-146.329	male
Aves	Charadriiformes	Calidris mauri	Aquatic	24.1	1956	59.4361	-146.329	male
Aves	Charadriiformes	Calidris mauri	Aquatic	24.8	1956	59.4361	-146.329	male
Aves	Charadriiformes	Calidris mauri	Aquatic	25.6	1956	59.4361	-146.329	male
Aves	Charadriiformes	Calidris mauri	Aquatic	29.9	1956	59.4361	-146.329	male
Aves	Charadriiformes	Calidris mauri	Aquatic	21.6	1956	59.7642	-151.864	male
Aves	Charadriiformes	Calidris mauri	Aquatic	26.4	1956	60.7081	-161.766	male
Aves	Charadriiformes	Calidris mauri	Aquatic	27	1956	60.7081	-161.766	male
Aves	Charadriiformes	Calidris mauri	Aquatic	24.8	1956	60.7694	-161.641	male
Aves	Charadriiformes	Calidris mauri	Aquatic	28.3	1957	61.52	-166.139	female
Aves	Charadriiformes	Calidris mauri	Aquatic	22.9	1957	68.9142	-164.632	female
Aves	Charadriiformes	Calidris mauri	Aquatic	25.5	1957	61.52	-166.139	male
Aves	Charadriiformes	Calidris mauri	Aquatic	25.5	1957	68.9142	-164.632	male
Aves	Charadriiformes	Calidris mauri	Aquatic	22	1957	70.6369	-160.038	male
Aves	Charadriiformes	Calidris mauri	Aquatic	28.2	1958	68.9142	-164.632	female
Aves	Charadriiformes	Calidris mauri	Aquatic	23.3	1958	68.9142	-164.632	male
Aves	Charadriiformes	Calidris mauri	Aquatic	26.8	1960	68.0972	-165.748	female
Aves	Charadriiformes	Calidris mauri	Aquatic	28.9	1960	71.2906	-156.789	female
Aves	Charadriiformes	Calidris mauri	Aquatic	24.6	1960	68.0972	-165.748	male
Aves	Charadriiformes	Calidris mauri	Aquatic	26	1960	68.0972	-165.748	male
Aves	Charadriiformes	Calidris mauri	Aquatic	23.8	1960	71.2906	-156.789	male
Aves	Charadriiformes	Calidris mauri	Aquatic	25.4	1960	71.2906	-156.789	male
Aves	Charadriiformes	Calidris mauri	Aquatic	24.6	1961	30.4333	-115.933	female
Aves	Charadriiformes	Calidris mauri	Aquatic	27.7	1961	30.4333	-115.933	female
Aves	Charadriiformes	Calidris mauri	Aquatic	29.2	1961	30.4333	-115.933	female
Aves	Charadriiformes	Calidris mauri	Aquatic	22.2	1961	30.4333	-115.933	male
Aves	Charadriiformes	Calidris mauri	Aquatic	22.9	1961	30.4333	-115.933	male
Aves	Charadriiformes	Calidris mauri	Aquatic	22.9	1961	30.4333	-115.933	male
Aves	Charadriiformes	Calidris mauri	Aquatic	23.5	1961	30.4333	-115.933	male
Aves	Charadriiformes	Calidris mauri	Aquatic	23.6	1961	30.4333	-115.933	male
Aves	Charadriiformes	Calidris mauri	Aquatic	24.3	1961	30.4333	-115.933	male
Aves	Charadriiformes	Calidris mauri	Aquatic	25.8	1961	30.4333	-115.933	male
Aves	Charadriiformes	Calidris mauri	Aquatic	25.9	1961	30.4333	-115.933	male
Aves	Charadriiformes	Calidris mauri	Aquatic	26.5	1961	30.4333	-115.933	male
Aves	Charadriiformes	Calidris mauri	Aquatic	27.3	1961	30.4333	-115.933	male
Aves	Charadriiformes	Calidris mauri	Aquatic	29.5	1961	30.4333	-115.933	male
Aves	Charadriiformes	Calidris mauri	Aquatic	24.3	1961	38.3151	-123.049	male
Aves	Charadriiformes	Calidris mauri	Aquatic	13.1	1961	65.7128	-162.349	male
Aves	Charadriiformes	Calidris mauri	Aquatic	21.7	1961	68.3711	-164.796	male
Aves	Charadriiformes	Calidris mauri	Aquatic	24.2	1961	68.3711	-164.796	male
Aves	Charadriiformes	Calidris mauri	Aquatic	24.7	1961	71.2906	-156.789	male
Aves	Charadriiformes	Calidris mauri	Aquatic	27.7	1962	61.205	-150.013	female
Aves	Charadriiformes	Calidris mauri	Aquatic	29	1962	37.8265	-122.311	male
Aves	Charadriiformes	Calidris mauri	Aquatic	29	1962	37.8265	-122.311	male
Aves	Charadriiformes	Calidris mauri	Aquatic	29.8	1962	38.3252	-123.047	male
Aves	Charadriiformes	Calidris mauri	Aquatic	27.3	1962	71.2906	-156.789	male
Aves	Charadriiformes	Calidris mauri	Aquatic	23.9	1963	38.5804	-121.732	female
Aves	Charadriiformes	Calidris mauri	Aquatic	30.9	1963	37.8289	-122.305	male
Aves	Charadriiformes	Calidris mauri	Aquatic	24.9	1963	37.8372	-122.297	male
Aves	Charadriiformes	Calidris mauri	Aquatic	25.4	1963	38.3239	-123.047	male
Aves	Charadriiformes	Calidris mauri	Aquatic	22.5	1963	38.5804	-121.732	male
Aves	Charadriiformes	Calidris mauri	Aquatic	22.5	1963	70.6369	-160.038	male
Aves	Charadriiformes	Calidris mauri	Aquatic	25.9	1963	71.2906	-156.789	male
Aves	Charadriiformes	Calidris mauri	Aquatic	27.4	1964	29.4622	-106.33	female
Aves	Charadriiformes	Calidris mauri	Aquatic	24	1964	37.9006	-122.321	male
Aves	Charadriiformes	Calidris mauri	Aquatic	25.4	1964	37.9006	-122.321	male
Aves	Charadriiformes	Calidris mauri	Aquatic	26.8	1964	37.9006	-122.321	male
Aves	Charadriiformes	Calidris mauri	Aquatic	28.9	1966	61.6857	-165.763	female
Aves	Charadriiformes	Calidris mauri	Aquatic	29.9	1966	61.6857	-165.763	female
Aves	Charadriiformes	Calidris mauri	Aquatic	24.3	1966	61.6857	-165.763	male
Aves	Charadriiformes	Calidris mauri	Aquatic	26.5	1966	61.6857	-165.763	male
Aves	Charadriiformes	Calidris mauri	Aquatic	26.7	1966	61.6857	-165.763	male
Aves	Charadriiformes	Calidris mauri	Aquatic	27	1966	61.6857	-165.763	male
Aves	Charadriiformes	Calidris mauri	Aquatic	28.2	1966	61.6857	-165.763	male
Aves	Charadriiformes	Calidris mauri	Aquatic	30	1966	61.6857	-165.763	male
Aves	Charadriiformes	Calidris mauri	Aquatic	30.4	1967	61.4266	-165.45	female
Aves	Charadriiformes	Calidris mauri	Aquatic	33	1967	61.7025	-165.727	female
Aves	Charadriiformes	Calidris mauri	Aquatic	21.7	1967	61.4266	-165.45	male
Aves	Charadriiformes	Calidris mauri	Aquatic	23.3	1967	61.4266	-165.45	male
Aves	Charadriiformes	Calidris mauri	Aquatic	23.4	1967	61.4266	-165.45	male
Aves	Charadriiformes	Calidris mauri	Aquatic	24	1967	61.4266	-165.45	male
Aves	Charadriiformes	Calidris mauri	Aquatic	24.8	1967	61.4266	-165.45	male
Aves	Charadriiformes	Calidris mauri	Aquatic	26.4	1967	61.7025	-165.727	male
Aves	Charadriiformes	Calidris mauri	Aquatic	31.9	1967	61.7025	-165.727	male
Aves	Charadriiformes	Calidris mauri	Aquatic	26.7	1968	61.433	-165.451	female
Aves	Charadriiformes	Calidris mauri	Aquatic	27	1968	61.7025	-165.727	female
Aves	Charadriiformes	Calidris mauri	Aquatic	27.2	1968	61.7025	-165.727	female
Aves	Charadriiformes	Calidris mauri	Aquatic	28.6	1968	61.7129	-165.687	female
Aves	Charadriiformes	Calidris mauri	Aquatic	29.7	1968	61.7129	-165.687	female
Aves	Charadriiformes	Calidris mauri	Aquatic	22.3	1968	61.433	-165.451	male
Aves	Charadriiformes	Calidris mauri	Aquatic	23.6	1968	61.433	-165.451	male
Aves	Charadriiformes	Calidris mauri	Aquatic	25.5	1968	61.433	-165.451	male
Aves	Charadriiformes	Calidris mauri	Aquatic	24	1968	61.7025	-165.727	male
Aves	Charadriiformes	Calidris mauri	Aquatic	24.7	1968	61.7025	-165.727	male
Aves	Charadriiformes	Calidris mauri	Aquatic	27.7	1968	61.7025	-165.727	male
Aves	Charadriiformes	Calidris mauri	Aquatic	29.5	1968	61.7025	-165.727	male
Aves	Charadriiformes	Calidris mauri	Aquatic	25.9	1968	61.7129	-165.687	male
Aves	Charadriiformes	Calidris mauri	Aquatic	27.4	1968	61.7129	-165.687	male
Aves	Charadriiformes	Calidris mauri	Aquatic	28.6	1968	61.7129	-165.687	male
Aves	Charadriiformes	Calidris mauri	Aquatic	21.5	1973	71.2906	-156.789	male
Aves	Charadriiformes	Calidris mauri	Aquatic	28	1973	71.2906	-156.789	male
Aves	Charadriiformes	Calidris mauri	Aquatic	14	1974	37.544	-122.078	male
Aves	Charadriiformes	Calidris mauri	Aquatic	36	1974	37.766	-122.282	male
Aves	Charadriiformes	Calidris mauri	Aquatic	22.8	1977	67.1281	-163.745	female
Aves	Charadriiformes	Calidris mauri	Aquatic	24	1977	65.7128	-162.349	male
Aves	Charadriiformes	Calidris mauri	Aquatic	22	1977	65.7639	-162.226	male
Aves	Charadriiformes	Calidris mauri	Aquatic	22.5	1997	58.5632	-161.742	female
Aves	Charadriiformes	Calidris mauri	Aquatic	31.8	1997	60.5415	-172.938	female
Aves	Charadriiformes	Calidris mauri	Aquatic	26.2	1997	58.5632	-161.742	male
Aves	Charadriiformes	Calidris mauri	Aquatic	28	1997	58.5632	-161.742	male
Aves	Charadriiformes	Calidris mauri	Aquatic	18.3	1998	64.484	-164.77	male
Aves	Charadriiformes	Calidris mauri	Aquatic	23.9	1998	64.484	-164.77	male
Aves	Charadriiformes	Calidris mauri	Aquatic	25.3	1998	64.484	-164.77	male
Aves	Charadriiformes	Calidris mauri	Aquatic	27.8	1999	55.2227	-162.66	female
Aves	Charadriiformes	Calidris mauri	Aquatic	20.9	1999	38.0455	-122.161	male
Aves	Charadriiformes	Calidris mauri	Aquatic	29.2	1999	55.2227	-162.66	male
Aves	Charadriiformes	Calidris mauri	Aquatic	31.5	1999	55.2227	-162.66	male
Aves	Charadriiformes	Calidris mauri	Aquatic	22	2000	60.0963	-166.223	female
Aves	Charadriiformes	Calidris mauri	Aquatic	25	2000	60.0963	-166.223	female
Aves	Charadriiformes	Calidris mauri	Aquatic	27.5	2000	60.351	-145.42	female
Aves	Charadriiformes	Calidris mauri	Aquatic	27.9	2000	60.351	-145.42	female
Aves	Charadriiformes	Calidris mauri	Aquatic	28.4	2000	60.351	-145.42	female
Aves	Charadriiformes	Calidris mauri	Aquatic	29.2	2000	60.351	-145.42	female
Aves	Charadriiformes	Calidris mauri	Aquatic	21.5	2000	64.484	-164.77	female
Aves	Charadriiformes	Calidris mauri	Aquatic	23.5	2000	64.484	-164.77	female
Aves	Charadriiformes	Calidris mauri	Aquatic	24	2000	64.484	-164.77	female
Aves	Charadriiformes	Calidris mauri	Aquatic	24.2	2000	64.484	-164.77	female
Aves	Charadriiformes	Calidris mauri	Aquatic	25.4	2000	64.484	-164.77	female
Aves	Charadriiformes	Calidris mauri	Aquatic	24.8	2000	55.2227	-162.66	male
Aves	Charadriiformes	Calidris mauri	Aquatic	20.7	2000	60.0963	-166.223	male
Aves	Charadriiformes	Calidris mauri	Aquatic	21.5	2000	60.0963	-166.223	male
Aves	Charadriiformes	Calidris mauri	Aquatic	24.1	2000	60.351	-145.42	male
Aves	Charadriiformes	Calidris mauri	Aquatic	23.5	2000	64.484	-164.77	male
Aves	Charadriiformes	Calidris mauri	Aquatic	23.6	2000	64.484	-164.77	male
Aves	Charadriiformes	Calidris mauri	Aquatic	23.7	2000	64.484	-164.77	male
Aves	Charadriiformes	Calidris mauri	Aquatic	25	2000	64.484	-164.77	male
Aves	Charadriiformes	Calidris mauri	Aquatic	42	2002	60.5415	-172.938	female
Aves	Charadriiformes	Calidris mauri	Aquatic	22.4	2002	52.7231	174.111	male
Aves	Charadriiformes	Calidris mauri	Aquatic	25	2002	60.5415	-172.938	male
Aves	Charadriiformes	Calidris mauri	Aquatic	22.5	2003	37.8378	-122.302	male
Aves	Charadriiformes	Calidris mauri	Aquatic	23.9	2004	-13.764	-76.219	female
Aves	Charadriiformes	Calidris mauri	Aquatic	24.6	2004	-13.764	-76.219	female
Aves	Charadriiformes	Calidris mauri	Aquatic	28.4	2004	-13.764	-76.219	female
Aves	Charadriiformes	Calidris mauri	Aquatic	13.25	2004	37.7082	-121.917	male
Aves	Charadriiformes	Calidris mauri	Aquatic	24.1	2004	-13.764	-76.219	male
Aves	Charadriiformes	Calidris mauri	Aquatic	25.5	2004	-13.764	-76.219	male
Aves	Charadriiformes	Calidris mauri	Aquatic	29.4	2004	-13.764	-76.219	male
Aves	Charadriiformes	Calidris mauri	Aquatic	26.9	2004	-13.682	-76.213	male
Aves	Charadriiformes	Calidris mauri	Aquatic	24.7	2006	36.1712	-104.814	female
Aves	Charadriiformes	Calidris mauri	Aquatic	25.7	2006	36.1712	-104.814	male
[truncated: 18,497 more rows]
